# Supplementary material for: Extreme Tolerance of Nanoparticle‐Protein Corona to Ultra‐High Abundance Proteins Enhances the Depth of Serum Proteomics
Source: Adv Sci (Weinh). 2025 Jan 22;12(11):2413713. doi: 10.1002/advs.202413713 (PMC11923864; doi:10.1002/advs.202413713)
Supplement: Supplementary file 2 — Supplemental Table 1 [file ADVS-12-2413713-s002.xlsx]

## Sheet: Fe3O4@SiO2 NPC of HSA spike-in
	NPC (5%)			NPC (50%)
PG.Genes	0x	5x	20x	0x	5x	20x
A1BG	59508.9	533279	665431	24060.2	1.32621e+06	5250008
A2M	146643	751205	271010	133390	433183	767122
ABI3BP	17399.9	26420.4	55741.1	7318.93	9489.69	0
ABRACL	0	1693.22	0	6482.39	0	0
ACTB	561742	569097	518975	1229056	66241.1	74266.8
ACTBL2	69623	21192.3	69186.5	45309.8	48332.1	60038.8
ACTC1;ACTA1	304492	347204	330682	0	0	0
ACTG1	0	104854	0	202701	0	0
ACTN1	63813.7	61061.3	57145.5	163204	14305.8	10756
ACTR2	0	23936.6	0	23756.6	0	0
ACTR3	15397.1	11964.2	13488.4	23782.2	2148.73	0
ADAMDEC1	0	0	0	24005	5227.39	0
ADAMTSL4	168128	187127	234255	136181	335865	512996
ADH4	0	0	0	5145.73	38602	40623
AFM	7007.79	87384.8	130231	1644.18	704244	5.59603e+06
AGRN	7239.9	10118.3	0	39106.6	15928.4	0
AGT	186804	332880	508412	159414	140696	265053
AHNAK	0	0	0	0	13528.2	10352.6
AHSG	1.03917e+06	1.21431e+06	810398	186173	1.04025e+06	3.60028e+06
AK1	18835.6	14043.6	0	26344.4	4442.03	0
AKAP9	0	0	0	0	5305.95	0
ALAD	0	0	0	525.787	0	0
ALB	34120952	277440864	682300928	11111846	347062528	1391094784
ALDOA	17570.2	33077.2	83247.5	4941.58	7493.23	10837.6
AMBP	753225	672872	687860	256393	37929.8	84293.3
ANG	129498	131583	157857	659764	504779	538858
ANGPT1	12244.5	14131.8	14453.6	33224.6	26543.6	0
ANGPTL3	15731.8	19400.5	13987.8	12466	0	4868.98
ANGPTL6	0	0	0	3241.92	8467.71	7783.3
ANK1	0	0	0	8937.14	1293.03	0
ANTXR1	12239.7	15448.1	12732.2	34105.9	26735.9	27644.3
ANTXR2	14720.9	14028.8	17290.2	44719	143758	276734
ANXA1	0	1319.92	0	2722.58	5664.87	4708.78
ANXA2	0	0	0	0	3140.26	0
APCS	16420039	9835420	1.09092e+06	256204	356003	623691
APMAP	0	8180.29	0	13859.8	86281	199676
APOA1	31666322	37729692	34676872	56291844	247468864	529193312
APOA2	7762034	11098597	12282647	11493190	51226164	107990360
APOA4	581649	571552	372536	264630	3023143	5670546
APOA5	50905.5	40056.6	36441.3	275861	574297	640962
APOB	7744563	6253203	5.96619e+06	10640327	28037756	57166772
APOC1	3.67832e+06	3.30771e+06	4965889	4.7905e+06	42056560	81015176
APOC2	3.88297e+06	2.50589e+06	2.22528e+06	3.63958e+06	4443578	7976724
APOC3	6.34075e+06	5.46779e+06	5639314	6.19371e+06	5346328	15131701
APOC4	975978	871231	964105	1.95809e+06	3519334	5923875
APOD	761777	1.01954e+06	967671	849399	3.19049e+06	8391423
APOE	23955350	25161868	31744698	168056288	115072152	135776624
APOF	65727.5	63319.7	41038.2	56844.4	90794	297273
APOH	90844384	124311656	134026096	1629631	879160	2572032
APOL1	697294	476303	572763	449334	406038	810719
APOM	577733	649237	608246	621709	3.13005e+06	7939715
APP	23121.3	22694.5	22209.5	102706	45369.4	44546.1
APRT	0	0	0	20895.4	0	0
ARAP1	67169.3	0	0	75875.5	0	0
ARF3;ARF1	40406.2	28762.6	21669	0	0	0
ARHGAP18	0	3102.08	0	9157.05	0	0
ARHGAP35	0	0	0	0	283474	0
ARHGAP4	0	0	0	1752.48	0	0
ARHGDIB	0	0	0	0	0	0
ARPC1B	0	12512	0	20480	0	0
ARPC2	16020.3	14143.6	9594.04	11838.3	0	0
ARPC3	18539.9	22058.7	22021.2	42326.6	0	0
ARPC4	37220.2	0	30852.9	43454.8	0	0
ARPC5	0	17720.7	0	49934.6	0	0
ASPN	0	0	0	0	5188.31	0
ATF6B	0	0	0	30334.6	60613.3	91822.8
ATP2A3	0	0	0	3324.92	0	0
ATP5F1A	23761.6	0	0	4182.19	0	0
ATP5F1B	0	0	0	13500.5	0	0
ATRN	0	0	0	0	57416.5	259958
AZGP1	10351.7	133054	44835.2	5865.66	70218.1	257434
AZU1	63525.1	14707.1	24092.7	284053	29717	0
B2M	0	8130.09	0	29130.5	3369.99	10020.7
B4GALT1	0	10202.7	16525.5	5591.94	15768.1	31474.2
BCAP31	0	0	0	0	263.134	0
BCHE	0	24161.8	24480.6	4413.59	82919.2	371651
BDNF	0	0	0	4945.56	7235.76	22627.9
BLVRB	48124.1	47616.1	37279.5	13748.7	5656.83	0
BMP1	12884.3	8903.61	0	6002.27	5169.52	5929.33
BPI	0	6034.2	0	56876.6	604.21	0
BPIFB1	0	32746.4	0	10292.8	5146.43	10533.1
BTD	0	0	0	0	15920.5	27835.2
C1QA	4.50121e+06	4.3637e+06	4.06083e+06	27015690	12327453	4904934
C1QB	13221128	10790596	11126857	76415248	45176764	23420316
C1QC	8651723	7544793	8.13163e+06	51691740	39129380	16038771
C1QTNF3	13309.3	3045.15	6521.77	7938.55	21833.2	0
C1R	4220370	4329870	4521020	21863538	6.19576e+06	932583
C1RL	420104	626726	658085	2.00894e+06	1.04047e+06	355977
C1S	5459529	5292820	5784551	25490018	14467990	2.29824e+06
C2	6.42582e+06	12948439	8107315	767169	98996.3	210597
C3	772802496	587332928	339187232	82704384	31292898	14324041
C4A	5.1086e+06	3.40707e+06	3218859	4487283	3.29838e+06	901413
C4B	104253832	95763744	127690560	34192456	26862180	10560702
C4BPA	53966644	54026932	49762272	5489417	6890711	2.92715e+06
C4BPB	2.23092e+06	1.90969e+06	2.06244e+06	114308	93239	33431.3
C5	3.72686e+06	1843356	601439	379982	349863	194385
C6	7.82949e+06	7.06604e+06	6.81907e+06	612941	360536	155154
C7	2.32061e+06	1541268	511341	408218	357315	180580
C8A	3187310	2.85628e+06	2846731	1.38684e+06	152212	36784.9
C8B	3.20426e+06	3.22701e+06	2.85988e+06	1.73234e+06	261656	56978.5
C8G	6109875	6049709	5249077	2.15554e+06	255576	89081.1
C9	5.53188e+06	1.58569e+06	770872	3.60619e+06	1.39282e+06	666708
CA1	0	0	0	0	33353.1	98606.9
CA2	0	0	0	0	7731.58	39243.4
CALM1;CALM2;CALM3	0	0	0	0	0	0
CALML5	80736.2	0	0	0	0	0
CAMP	107554	74811.2	106038	877932	919047	940432
CAP1	21994.5	26812	33406.7	44568.2	10412.2	0
CAPN1	0	10693.6	0	35385.6	14540.2	18445.5
CAPN2	0	0	0	0	28387.1	0
CAPNS1	0	0	0	17480.4	14094.3	27631.2
CAPZB	0	0	0	3982.11	0	0
CAVIN2	0	5868.29	0	18391.6	0	0
CCL14	46070.6	55541.1	45439.4	91073.3	45912	0
CCL16	0	4634.96	8898.29	51573.7	38544.9	18228.9
CCL18	0	0	0	53844.1	0	0
CCL21	0	0	0	0	0	10275
CCL5	0	33127.8	0	187591	106506	0
CCN2	17579.5	14359.9	0	86942	44043.3	35019.1
CCT3	0	0	0	9166.21	2098.75	0
CCT4	0	1078.72	291.8	1777.15	1411.03	1216.94
CCT7	0	0	0	9408.08	3081.07	0
CD109	0	0	0	0	1281.71	3089.92
CD14	488906	354638	398027	92886	100373	129371
CD163	0	0	0	0	5.74664e+06	17139978
CD36	0	7763.12	0	19785	0	0
CD44	0	2865.22	0	0	9473.02	97119.1
CD47	0	0	0	2245.76	0	0
CD5L	21719376	20849106	17716774	471868	1.17543e+06	1.67374e+06
CD9	9712.1	0	0	26963.2	0	0
CDC42	0	4075.35	0	3555.07	0	0
CDH1	9368.96	10522.6	21138.8	146020	83427.4	63300.9
CDH13	0	0	0	0	0	10009
CDH5	0	0	0	0	4861.07	0
CDHR5	0	0	0	1956.6	0	0
CDK2	0	0	0	30960.1	0	0
CES1	0	0	0	0	1653.87	0
CETP	258827	187233	111911	133618	108251	95940.9
CFB	56875336	41053700	12818159	263244	1.51455e+06	3.84265e+06
CFD	747671	1.08567e+06	1.90121e+06	2.92916e+06	480321	327935
CFH	55902656	51059864	52561892	8463832	3.63286e+06	941680
CFHR1	12291967	12232209	11478631	28514988	8054689	5383322
CFHR2	521496	432380	462199	873022	263849	41334.1
CFHR3	18718324	19796466	17225410	2.33073e+06	1.26029e+06	397311
CFHR5	326100	287751	306528	1.32387e+06	660708	194090
CFI	853517	787350	687066	69266.7	42931.1	94413.2
CFL1	73996.6	62740.6	47332.8	153466	16784.8	11623.6
CFP	1.64e+06	1.65889e+06	1543529	1.11955e+06	683258	162400
CHAD	0	0	0	21483.7	21137.2	22941.6
CHI3L1	53298.6	39491.4	46811.5	69700.1	23832.6	0
CHID1	0	0	0	3776.58	0	0
CHL1	0	0	0	0	0	50119.4
CILP	0	0	0	11446.8	5362	0
CKM	0	0	18103.8	1298.39	24750.1	48281.9
CLEC3B	3.28998e+06	3.73223e+06	4328082	15614366	7.58388e+06	3735994
CLIC1	8037.19	4803.27	0	30495	0	0
CLSTN1	11111.3	6890.79	0	19479.1	23432.9	0
CLTC	0	0	0	5644.16	0	0
CLU	1.79031e+06	1.36314e+06	1.0539e+06	1.92479e+06	653187	638490
CNDP1	0	0	0	0	23164.6	71701.1
COCH	0	0	0	27869.5	10706.4	0
COL12A1	0	0	0	5167.73	4927.57	0
COL16A1	0	0	0	0	3693.74	0
COL18A1	163513	168285	241758	481665	333510	479319
COL1A1	0	0	29245.9	10920.9	0	0
COL1A2	0	0	0	0	3630.71	0
COL4A2	0	0	0	0	10941.1	0
COL6A1	4499.26	5470.73	6025.42	9646.36	16924	17996.3
COL6A2	0	5898.81	0	38194	21102	32686.5
COL6A3	81291.1	82186.3	73963.7	252335	211840	139353
COLEC10	0	35086.8	0	32927.8	30984.8	0
COLEC11	0	24175	0	0	960.181	20765.1
COMP	26312	23266.5	20884.5	0	18423	0
CORO1A	15870.1	21991.5	0	52786.3	20771.4	0
CORO1C	18969.3	16518.5	15399.2	25930.5	0	0
CP	72120.8	317043	314001	42843	185693	530043
CPB2	1.02937e+06	915355	1.15464e+06	2696511	1.36118e+06	1855829
CPN1	46693.4	82821.2	170238	241536	255233	409269
CPN2	35147.7	51800.7	42758.3	42437.2	159626	500469
CPXM1	0	1563.48	0	12642.7	0	0
CRP	0	0	0	0	16722.1	0
CRTAC1	76075.4	87686.3	122183	254853	464044	699844
CSRP1	0	0	0	9285.78	0	0
CST3	372138	398202	608627	25242	293083	183459
CTSC	0	0	0	8366.27	27321.2	17734.2
CTSD	0	0	0	0	0	29431.2
CTSF	0	0	0	0	7153.88	1628.91
CTSG	60153.1	51674	55128.4	320227	156169	247353
CTSH	0	0	0	2884.26	10711.7	0
CTSS	0	0	0	59961.2	49696.1	92009.5
CTSW	0	12965.8	0	19115.5	12126.8	0
CXCL12	23403.2	22442.6	18255.2	130431	23667.3	0
CXCL5	0	0	0	0	2490.26	0
CYB5R3	0	0	0	3561.32	0	0
CYFIP1	0	0	0	11099.6	1637.25	0
DCXR	4667.7	2380.21	0	785.496	387.836	0
DEFA1	0	0	0	0	1481234	1.22834e+06
DEFA3	2208848	2.64804e+06	2.05303e+06	5927292	0	0
DEFA5	0	0	0	0	7813.27	0
DIAPH1	0	0	0	17219.7	0	0
DIPK2A	0	752.54	0	28052.7	13461.1	32649.5
DMTN	0	19034	0	48267.2	0	0
DNAJC3	0	0	0	0	2354.62	0
DOK3	0	0	0	11712.9	0	0
DPP4	0	0	0	0	19161.9	57705.4
DSC3	9370.92	11125.8	14621.2	101965	104506	103461
DSG1	0	0	0	0	0	0
ECM1	108629	64966	48495.6	72286.2	14281.3	30378.8
EEF1A1;EEF1A1P5	0	5899.92	0	0	0	0
EEF2	0	0	0	0	2917.07	0
EFEMP1	223283	109521	116892	36307	27490.8	33125.2
EFHD2;EFHD1	0	0	0	0	0	0
EHD1	0	0	0	10755.2	0	0
EHD3	11066.4	9447.8	6035.51	16885.3	0	0
EIF4G3	65078.4	565611	824344	17632.8	0	0
EIF5A	0	7027.64	8449.72	13069.6	5374.77	0
ELANE	324364	264009	280335	94375.9	11917.4	13779
EMILIN1	0	4278.97	0	14602.4	7602.7	4760.05
ENO1	0	4908.39	0	9150.66	0	0
ENO3	0	0	0	10454.7	0	0
ENPP2	0	2647.99	0	0	0	21756.2
EPB42	0	0	0	0	8166.42	0
EPX	0	0	0	0	9060.98	0
ERAP1	0	0	0	0	0	137061
ERP44	0	0	0	0	19607.7	41119.5
EXT1	48624.1	56614.3	0	991.742	0	0
EZR	0	0	0	4458.17	0	0
F10	77899.5	53281.3	68575.4	93747.2	34036.1	83376.6
F11	1311101	1.2546e+06	1.32839e+06	6.57902e+06	4.05509e+06	5.05791e+06
F11R	0	11635.9	0	26452.6	0	0
F12	6.45745e+06	6.30141e+06	6.38825e+06	24773184	38152040	43642112
F13A1	35794	30415.1	20339.4	52871.7	17896.2	16724.8
F13B	27233.5	11294.8	0	5538.81	7880.82	19770.1
F2	8830035	7822420	7027270	33529148	35899288	21209844
F5	788368	776931	571117	1.05251e+06	115678	101676
F7	13654.4	4954.08	5359.75	3071.76	5118.12	12206.8
F8	11099.1	5914.46	5675.82	35161.2	9040.11	6454.55
F9	83202.3	54864.1	38294.5	63163.8	45160.7	65451.9
FAH	0	0	0	0	1128.85	29115.2
FAP	0	0	0	0	0	2174.55
FBLN1	1.89048e+06	1.63886e+06	2.17097e+06	867166	1.42032e+06	607363
FBLN7	0	0	0	22819.1	28227.6	41890.6
FBN1	9255.3	10192.8	9303.99	37972.7	23028.2	28380.3
FCGBP	3994.76	17839.8	42085.5	5882.42	11791.4	20951.2
FCGR3B;FCGR3A	0	0	2504.73	0	0	0
FCN1	0	0	0	97700.8	13898.6	27061.8
FCN2	69506.7	50893.1	49231.4	339472	230165	284343
FCN3	95668.2	112703	104005	72946.1	119242	221978
FERMT3	28368.3	26741.2	28626.3	77075.7	21232.9	16633.6
FETUB	269463	310450	257629	76602.4	52990	98773.6
FGA	145678	122483	152003	113614	366839	280373
FGB	21946.8	167356	685252	26675.3	90970.1	108877
FGFBP2	14791	0	16480.4	0	21603.3	35364.5
FGG	19612.9	118465	461602	21207.9	78662.5	108048
FGL2	0	0	0	13729.2	0	0
FHL1	0	10325.9	12065.3	0	0	0
FLNA	169952	155914	158452	334925	24802.9	26717.7
FN1	14151563	11814042	7444076	1696031	1.07154e+06	923251
FSTL1	0	0	0	27213.1	17268.9	30123.4
FUT8	0	0	0	4812.47	6910.47	0
FYB1	0	5675.23	0	17711.8	0	0
G6PD	7975.69	3766.56	0	9253.22	0	0
GAPDH	56420.8	59460.5	52847.4	275167	37162.6	42704.4
GC	131971	468135	98999.1	50359.4	384853	1.31446e+06
GGH	0	0	7551.23	0	13891.3	141309
GLG1	18456	6187.29	0	34732.7	14505.7	17614.1
GLTPD2	0	0	0	0	13537.6	0
GNAI2	0	1406.73	2503.75	2815.41	0	0
GNB1	0	0	0	17032	0	0
GOLM1	0	0	0	0	66177.5	27222.8
GP1BA	30028	29223.4	0	66625.3	13469.3	181837
GP1BB	43656	48149.6	45168.8	100957	0	0
GP5	466130	380932	315720	169853	112832	46049
GP9	40064.4	37389	34292.6	89585.2	3263.86	0
GPLD1	16379.4	116296	257294	7228.23	47384.8	147080
GPT2	0	0	40438.9	3264.86	0	0
GPX1	1.27547e+06	62943.4	0	89915.9	0	0
GPX3	494094	330308	286347	18966.6	52225.4	61958.1
GRN	6790.75	6469.77	22104.6	48289.9	8893.2	17360.4
GSN	17808122	15689337	18733884	9280027	21410586	4.02043e+06
GSTO1	0	9762.33	0	27789	20048.1	54476.9
GSTP1	0	0	0	20054.6	0	0
GSTT1	908753	628230	650836	1.07616e+06	0	0
H1-4	0	0	0	0	29030.9	4610.44
H1-4;H1-3;H1-2	0	0	0	0	0	0
H1-5	0	0	0	62733.1	23509.1	25309.7
H2AC4;H2AC11;H2AC7;HIST2H2AC;HIST2H2AA3;HIST3H2A;HIST1H2AC;HIST1H2AH;H2AC14;H2AFJ	0	0	46746.3	0	0	0
H2BC11;HIST1H2BO;HIST1H2BB;HIST2H2BE;HIST3H2BB	136173	120659	122883	0	0	0
H2BC15	0	0	0	0	150525	247187
H3C1	44129.7	45475	45999.7	146904	137942	184446
H4C1	207896	180862	161139	768848	250388	409853
HABP2	64385.7	65167.4	53115	466301	25319.4	0
HAMP	0	4887.59	958.657	28609.1	0	0
HBA1	62333.7	1.62187e+06	4.58603e+06	294174	5400226	23136018
HBB	204862	3.6697e+06	13338010	653679	4551928	19267548
HBD	0	91567.5	300132	5085.54	123624	565752
HBG1	0	0	10097.7	0	0	0
HGFAC	71021.9	258884	749526	2.69081e+06	607216	1.0535e+06
HIST2H2AB	0	0	0	29256.5	0	0
HJV	0	0	0	0	1421.5	0
HLA-A	0	28247.6	21749.7	67088.1	0	95256.4
HMGB2	0	0	0	19682.9	10044.2	5425.77
HNRNPDL	0	0	0	0	4008.39	0
HP	1.16858e+06	2684491	3.6393e+06	165199	6969418	38166884
HPR	808052	803544	864440	50831.1	201817	355927
HPRT1	0	0	0	2960.74	0	0
HPSE	71365.4	54732.3	36229.4	380470	146250	96498.9
HPX	265691	4.78662e+06	21519964	62968	4.81333e+06	16921436
HRG	43277328	41622404	44850212	161544688	58824300	83399776
HRNR	3267.25	1876.08	2170.71	685.478	0	0
HSP90B1	33159.6	13538.4	0	20747.5	0	0
HSPA1A;HSPA1B	19667.5	17158.1	8757.64	0	0	0
HSPA5	26773.5	24010.8	16981.9	17885.3	6427.22	0
HSPA8	5777.23	8428.36	16349.3	10456.2	0	0
HSPE1	0	0	0	3083.5	0	0
HSPG2	36248	36371.6	34941.4	1927.32	125023	283026
HTRA1	4907.07	19469	14945.1	73707.9	65874.6	62504.8
HYI	0	0	0	0	1.67681e+06	8901410
HYOU1	0	1283.95	0	17007.8	5795.8	6544.3
ICAM1	0	0	0	6649.61	6610.97	30580.7
ICOSLG	0	0	0	0	0	23425.1
IDH2	0	0	0	7265.93	0	0
IGA2	10522909	9966962	7.59094e+06	1.08629e+06	2878535	4313129
IGD	570441	571639	849362	30798.9	49597	66156.3
IGF1	75693.9	95130.2	95860.6	170798	199195	110099
IGF2	562821	507277	800967	1.23191e+06	1.52628e+06	1371706
IGFALS	8.06296e+06	7928690	8842170	2.02953e+06	3742146	3.39929e+06
IGFBP2	72602.7	58248.4	70663.3	326239	163620	218864
IGFBP3	4.55055e+06	4474030	5475578	9231579	3.89008e+06	2.84208e+06
IGFBP4	133920	128708	153676	366207	106534	104244
IGFBP5	112583	92763.3	89583.7	597093	284884	352842
IGFBP6	57055.5	57165.5	67929.1	69276	34274.8	10122.6
IGFBP7	0	18930.1	22858.8	48983.2	63343	44906.7
IGG1	292317504	234900256	280492000	10798791	10653982	9455542
IGHA1	17069304	17246376	11271835	1.5135e+06	3.24953e+06	3.75934e+06
IGHG2	98271760	83778256	78925616	4.17521e+06	3342785	4030574
IGHG3	26926434	26323722	34646140	1.37611e+06	3.23145e+06	1.27585e+06
IGHG4	324886	329495	403112	32532	124381	198199
IGHM	190397856	161058000	140208848	4585420	9915057	13791257
IGHV1-18	1.21956e+06	1.05058e+06	1.46503e+06	46925.7	0	0
IGHV1-2	233380	225691	218645	0	64603.9	71730.2
IGHV1-3	275832	196712	229762	8929.75	49732.2	65177.7
IGHV1-45	79178.6	75021.8	95957.3	0	1399.46	4260.38
IGHV1-46	121651	197841	304166	0	12727.2	0
IGHV1-69	1.73535e+06	1.33343e+06	1.58334e+06	8144.17	0	0
IGHV1-69D	0	0	0	0	115899	175153
IGHV1-8	628567	284530	51573.7	74702.5	0	0
IGHV2-26	59947.9	69971	57934.8	2171.98	13792.7	19174.1
IGHV2-5	36126.8	68454.7	18632	6127.93	11422.3	5412.35
IGHV2-70D	0	52456.8	75062.4	0	0	0
IGHV3-13	266540	205171	245150	8079.4	28248.9	26166.7
IGHV3-15	1.18576e+06	1.01299e+06	891173	23588.8	72405.9	0
IGHV3-20	31883722	19228858	24741580	727418	0	0
IGHV3-23	0	0	0	0	4424.82	14253.9
IGHV3-30;IGHV3-30-5	12390752	10892647	12014374	0	0	0
IGHV3-35	1.42967e+06	851186	1.29937e+06	38421.3	106010	224454
IGHV3-38	650288	459515	600906	15961.7	6956.58	41848.8
IGHV3-43	153805	136847	195721	0	35502.2	0
IGHV3-43D	892886	808110	603284	3282.37	19266	33485
IGHV3-49	2.55984e+06	2.34202e+06	2.57914e+06	39697.8	379957	513475
IGHV3-64	201831	60465.7	133310	2485.17	7009.11	0
IGHV3-64D	5612492	0	4436393	184506	91862.9	0
IGHV3-7	4.95173e+06	5185882	4637395	242692	536062	1.12057e+06
IGHV3-72	1.87807e+06	1.49362e+06	1.79531e+06	0	296916	314109
IGHV3-73	584792	449411	402680	7043.46	8833.2	32705.8
IGHV3-74	0	0	0	0	715586	1337061
IGHV4-28	0	0	0	0	72140.6	74931.2
IGHV4-30-2	353717	322124	404485	68986.1	0	0
IGHV4-34	1.71532e+06	1.43536e+06	2.4668e+06	237474	85460	279962
IGHV4-4	88169.1	82860.2	135913	42322.1	9181.44	0
IGHV5-51	977180	858073	1.33477e+06	15716.3	37430.3	41255.5
IGHV6-1	333687	262055	268676	6264.55	298820	385405
IGK	169838848	132634624	145542176	4043656	7.06204e+06	5.99009e+06
IGKC	140109504	122991872	161571248	3.06549e+06	7504531	6.07221e+06
IGKV1-12;IGKV1D-12	2.35108e+06	1.28429e+06	2.29127e+06	0	0	0
IGKV1-16	563061	466909	455238	7686.22	39638.4	35835.1
IGKV1-17	1.46307e+06	1.15779e+06	1015604	10404.5	42563.7	55441.6
IGKV1-27	0	101106	630382	4422.65	0	15874.2
IGKV1-39;IGKV1D-39	625524	624017	844919	0	0	0
IGKV1-5	877551	983724	1.40368e+06	26611.8	56378.9	63839.4
IGKV1-8	701592	605086	1.04483e+06	31039.6	40658	47732.8
IGKV1D-16	342498	195609	101544	2547.59	45836.1	0
IGKV1D-33;IGKV1-33	361039	362891	247207	0	0	0
IGKV1D-8	0	0	0	0	24138.4	22764.3
IGKV2-30	9508121	19318632	17769480	152899	32551.4	205282
IGKV2D-24;IGKV2-24	1.82283e+06	1.67504e+06	1.72216e+06	0	0	0
IGKV2D-29;IGKV2-29	0	4467.93	0	0	0	0
IGKV3-11	0	0	0	0	508426	1.05245e+06
IGKV3-20	11218227	9145423	11135795	348229	521886	713601
IGKV3-7	0	0	0	0	618448	781531
IGKV3D-11;IGKV3-11	9089274	7932407	7.73202e+06	0	0	0
IGKV3D-15	1.16613e+06	938470	914112	12670.5	53500.7	32501.1
IGKV3D-20	3133481	2.45883e+06	2.26182e+06	59458.4	266009	395093
IGKV3D-7	0	0	0	0	227593	0
IGKV4-1	10459875	9308086	8173826	184809	697094	854546
IGKV6-21	74826.9	34265.3	139676	0	0	0
IGKV6D-21	47222	56113.6	56419.2	0	0	0
IGL1	76261240	67176040	66802320	4474845	8428192	5.69268e+06
IGLC2;IGLC3	15317424	15135100	20515494	0	0	0
IGLC3	0	0	0	0	699451	698070
IGLC7	61395.2	55372.2	71333.7	1681.43	0	592.35
IGLL1	9981393	6196211	7.54416e+06	265752	212675	501753
IGLV1-40	281857	304635	513493	0	106235	82379.6
IGLV1-44	342160	270824	321097	6901.69	0	163048
IGLV1-47	6269142	5761327	5.8788e+06	459194	889196	336380
IGLV1-51	1.73537e+06	1.60305e+06	1.62153e+06	61788.1	85125.9	81432.2
IGLV2-11	4440117	3310528	0	261594	305615	315575
IGLV2-14	1.91101e+06	1.431e+06	1258541	37585.8	286494	258071
IGLV2-18	351976	409562	306391	89717.1	31904.5	0
IGLV2-23	541041	391982	444025	0	0	0
IGLV2-8	2.39952e+06	2163598	0	65680.1	155754	123419
IGLV3-10	228866	246340	290835	8107.75	22117.3	12276.2
IGLV3-19	334511	296858	380485	67424.8	34517.8	28346.7
IGLV3-27	14448.6	13133.3	20750.1	25926	6169.36	3587.05
IGLV3-9	965222	778346	955247	37771.3	139934	61453.2
IGLV4-69	43940.8	21974.4	19280.1	224.798	0	0
IGLV5-39	0	0	0	0	465509	131146
IGLV5-45	0	122316	159835	0	4659.33	0
IGLV7-43	2.61212e+06	2.26211e+06	2.21341e+06	74366.6	263894	408067
IGLV7-46	227207	162402	133764	0	0	0
IGLV8-61	1.59511e+06	1.41374e+06	1287636	228285	419220	532751
IGLV9-49	214559	155182	163975	6890.04	65778.6	0
IGM	225128624	182880720	190639024	6.01094e+06	5.27736e+06	7.23744e+06
IL1RAP	0	0	0	0	0	23064.6
ILF2	0	0	0	0	0	0
ILK	24868.8	22241.9	22224.3	50557.4	0	8389.14
INHBB	0	0	0	7047.2	6180.45	0
INHBC	37134.9	21309.2	0	16851.3	49684.7	89724.9
INHBE	0	0	0	12301.5	19009.2	32125.1
INSL3	0	18129.1	10937.2	64718.7	131638	216154
IST1	0	0	0	7459.52	0	0
ITGA2B	185173	167614	183598	448543	38216.5	32290
ITGA6	13759.7	9058.18	0	20877.8	0	0
ITGAM	30471.8	36139.3	0	20029.2	4112.08	0
ITGB1	0	8081.85	0	19236.9	0	45330.8
ITGB3	53180.4	40377.1	35751.5	139505	5466.14	25040.7
ITIH1	840979	1.12698e+06	1.00243e+06	134329	327373	396991
ITIH2	123777	150673	70740.5	13248.2	127251	144677
ITIH3	29894.1	37032	25987.8	41385.2	69761.3	53854.7
ITIH4	9120711	8624380	8049983	10490113	11493785	8744267
ITM2B	0	0	1683.85	20457.5	14156.4	15945.4
JCHAIN	16636509	15615478	13492272	431886	328762	419661
KLKB1	6548822	6.22383e+06	7118643	16634198	4718574	4660453
KNG1	24197026	17553284	12135582	87966368	67999208	90665304
KPNB1	0	0	0	3711.99	0	0
KPRP	8989.71	78084.9	0	322.952	0	0
KRT1	3.28288e+06	4344715	2887817	701564	74187.1	139175
KRT10	991362	1.83692e+06	545903	173695	20839.1	88602.3
KRT14	1213292	815330	1.64698e+06	190625	31196.6	38638
KRT16	73575.9	18993	151032	33979.2	1539.04	0
KRT2	1.39551e+06	1.25891e+06	780303	297536	40129.8	128663
KRT5	156521	112787	150939	14901.6	4089.21	19486.3
KRT6A	807046	719016	1.44726e+06	132480	0	0
KRT6B	5.17545e+06	4487502	3.06158e+06	1.24042e+06	58215.4	94493.7
KRT6C	0	0	0	0	18950.3	48101.1
KRT78	1228905	1.42139e+06	1.34197e+06	282959	0	0
KRT9	1.11114e+06	515014	957801	220727	43057.2	40030.6
KRTDAP	0	0	17217.6	41527.4	50205.5	108852
LAMP2	0	0	0	0	13752.9	0
LBP	682457	603780	361108	755024	1.64745e+06	1.21021e+06
LCAT	35290.3	36329.4	17007.3	8221.43	45726.2	141679
LCN2	123078	87864.7	53738.7	19818.8	0	0
LCP1	76283	48148.4	28550.1	27773.6	10988.6	0
LDHA	6564.88	9744.2	6321.97	28159.1	6931.65	0
LDHB	11336.4	15260	17096.8	49546.4	0	0
LEAP2	0	0	0	25412	0	0
LECT2	54558.7	57932.7	0	391104	226879	81074.7
LGALS3	3305.04	3973.8	29961	0	18343.1	60872.8
LGALS3BP	0	18234.8	0	9327.2	24985.8	122572
LGALSL	5911.03	7689.32	0	2089.27	0	0
LIMS1	14208.2	17046.5	20061.8	44754.2	0	0
LIPG	0	0	0	1358.1	2937.96	4336.09
LOX	0	0	0	0	60191.4	40351.9
LPA	921482	671548	459451	677226	3.5352e+06	7.03556e+06
LRG1	0	703997	1.52916e+06	0	217369	875207
LTA4H	0	0	0	0	0	3933.93
LTBP1	141998	109124	105390	820373	387926	400394
LTF	452345	229466	130241	3401250	991233	149627
LUM	5714.8	16103.9	13893	1977.03	88101.7	246910
LYVE1	0	0	0	0	188.355	1459.02
LYZ	320082	370074	449358	1.10837e+06	1.33709e+06	1170325
MAN1A1	12242.1	11859.8	0	7454.19	4111.28	0
MAN1A2	0	0	0	6202.85	2490.44	0
MANF	0	0	0	0	9308.25	0
MAPK1	0	0	0	0	20037.8	0
MAPRE1	0	6626.22	0	6495.61	0	0
MAPRE2	6012.34	19615.6	11204.6	23963.3	0	0
MARCO	7860.4	6092.38	5438.16	2771.1	15469.2	1529.04
MASP1	107532	97343.6	49946.3	378640	275064	210599
MASP2	87730.9	66998	70996.7	324603	209365	206106
MB	0	0	0	0	1949.29	6650.66
MBL2	136994	111929	77867.9	3236.23	13007.2	20005.9
MDH2	0	0	0	11079.7	0	0
MED30	12277954	277975	2.18315e+06	7032153	0	0
MENT	34924.4	25667.8	24980.3	115729	27960.3	53129.7
MFAP5	1552.09	0	0	7919.43	0	0
MGAT1	23796.6	23559.3	27650.6	130719	71668.9	55750.4
MGP	0	0	11769.2	35235	39964.1	61157.8
MIF	0	0	0	26758.1	0	0
MINPP1	93945.4	51376.5	51746.8	45371.1	20579.8	10414.1
MMP1	0	0	0	34606.5	31277.9	48192.3
MMP14	0	0	0	4113.37	0	0
MMP19	0	0	0	0	11135	0
MMP3	0	0	0	7540.91	2907.1	0
MMP9	371762	355162	248368	59780.1	6626.69	13609.3
MMRN1	56366.6	51904.8	46185.8	321107	317565	333266
MNDA	0	0	0	25650.5	0	0
MOB1B;MOB1A	0	0	0	0	0	0
MPIG6B	42814.2	53578.9	0	117107	29360	50663.3
MPO	70515.6	65883.5	89629.6	282454	73278.3	87224.2
MPP1	0	0	0	16919.1	0	0
MSN	108778	114030	152663	495548	51441.4	54174.9
MST1	3.47209e+06	2.82773e+06	2.30985e+06	575544	133330	67543.7
MYH9	24030	21098.7	23854.7	68912.9	6635.11	0
MYL12B;MYL12A	0	19861.6	0	0	0	0
MYL6	6860.99	8924.32	0	28151.4	0	0
NAGLU	0	0	0	0	0	27757.3
NAP1L1	0	579.67	0	3150.58	0	0
NAPA	0	0	262337	13540.7	0	0
NCF1B;NCF1C;NCF1	0	1063.32	0	0	0	0
NME1;NME2	0	1922.65	0	0	0	0
NOTCH3	7478.15	8258.25	10592.1	1484.03	20844	20414.8
NOTUM	0	0	0	10814.6	0	0
NPNT	0	9838.72	0	35078	9228.35	8764.56
NRGN	0	0	0	1214.41	0	0
NRP1	19937.3	7761.82	0	10069.3	5964.35	0
OAF	59914	29857.1	36383.9	8477.26	0	0
OBSCN	0	0	0	0	45354.9	0
OLA1	0	1545.51	0	11829	0	0
OLFML1	0	0	0	10826.3	0	0
OLFML3	0	0	7361.34	52576.4	39701.6	0
ORM1	0	125467	0	0	296571	664108
ORM2	37803.2	100195	65970.2	28211.6	781194	2.39592e+06
OSTF1	0	0	0	1959.14	0	0
P4HB	0	4066.89	0	17057.4	0	0
PABPC1	0	0	0	0	4296.29	11590.6
PADI4	0	0	0	0	1994.76	0
PAM	0	14309.9	10174.5	2364.12	35140.9	46617.2
PAMR1	0	0	9591.41	26324.6	12385.6	0
PAPLN	0	0	0	0	11026.9	11373.7
PARVB	12200.1	15461.2	12723	28048.3	2667.33	0
PCBP2	0	0	0	39823.3	0	0
PCOLCE	305675	264773	337242	1.49505e+06	1.11558e+06	1.47684e+06
PCOLCE2	0	8316.23	0	43494.7	30981.1	27393
PCSK6	12748.6	11459.6	0	38644.2	15415.9	9079.46
PCSK9	20225.3	0	0	6119.9	10547.6	23084.2
PCYOX1	31725	25010.7	24591.8	51430.3	140258	334471
PDCD10	0	0	0	11414.8	0	0
PDGFA	0	0	0	180860	0	181417
PDGFB	5184.53	5127.49	0	33293.2	16846.7	26734
PDGFC	0	0	0	21891.8	12051.1	10325.2
PDGFD	0	9396.01	0	46766.2	28834.9	45073.8
PDIA3	31189.5	27061.5	0	28296.2	7562.19	0
PEBP4	48561.4	57759.9	74620.1	15113.6	9810.8	0
PECAM1	0	0	0	12832.6	0	0
PEPD	0	0	0	0	33339.1	106039
PF4	3.16405e+06	3.99374e+06	3.83267e+06	24958106	11398203	6096539
PF4V1	13770524	14066611	11083040	86089064	12307031	6.57764e+06
PFKP	0	0	0	5180.33	0	0
PFN1	58920.5	34374.5	24962.1	63881.8	5026.8	13137.4
PGK1	9429.75	12614	8310.6	2230.64	11095.2	13575.3
PGLYRP2	967275	1.39338e+06	3.07471e+06	307550	918919	2.14007e+06
PI16	0	0	0	0	15472.4	65943
PIGR	163637	148385	188107	3203.8	0	0
PKM	56790	44415.7	30349.7	57468	13712.3	31388.5
PLA1A	0	0	0	49597.4	39162.5	0
PLA2G4B	0	0	0	0	2873.42	0
PLA2G7	0	4200.81	2388.53	5929.64	20915	51804.5
PLAT	0	0	0	13143.2	0	29026.6
PLEK	16328.5	12079.6	15751.5	41717.2	3273.64	0
PLG	21836424	20736228	24395386	11124983	12193850	12245472
PLS3	0	0	0	0	2891.44	0
PLTP	157682	161601	140202	117477	82996.5	106203
PLXDC2	0	0	0	0	3416.36	5913.79
PLXND1	0	0	0	0	12017.6	52896
PON1	301941	370491	218494	294463	3.53597e+06	7.95518e+06
PON3	421390	401039	269048	221550	1.71003e+06	4197423
POSTN	22039.3	13485	10794.8	4825.94	6766.53	0
PPBP	12753323	11710511	9955007	41356376	36772832	17854536
PPIA	12903.2	29977	66988.1	34128.8	3525.61	23488.5
PPIB	32657.8	45259.5	90208.3	211139	165147	63765.9
PRAP1	10997.5	0	0	3831.77	9410.52	3238.05
PRDX1	0	0	0	0	12491	0
PRDX2	50056.2	21264.6	0	13958	1725.61	6590.68
PRDX5	0	10366.3	0	5760.74	0	0
PRDX6	4534.5	2226.44	0	9282.6	3325.84	1659.28
PRG2	0	0	0	1170.81	5146.05	0
PRG4	1.89976e+06	1.85439e+06	2.19958e+06	10088899	2283722	2.34923e+06
PRNP	0	0	0	24256.7	22906.4	54138.9
PROC	43220.9	18541.7	0	6748.99	15419.9	15599.2
PROCR	0	0	0	0	3398.7	0
PROS1	2.51151e+06	2.21709e+06	2.77624e+06	264723	304139	151412
PROZ	0	0	0	0	4589.7	49687.4
PRPS1	0	0	0	0	7981.16	0
PRTN3	0	5830.51	12335.5	24928.5	9250.61	29433
PSAP	0	0	0	0	13911.2	23653
PTGDS	0	0	458066	49281.2	16056.8	44798.5
PTP4A2	339.675	0	0	1184.97	0	0
PTPRG	0	0	0	0	0	9710.39
PTPRJ	0	0	0	4243.78	0	0
PVR	0	0	0	0	0	9191.77
PXDN	0	3377.85	0	7348.83	3348.39	2918.72
PZP	73296.5	383183	157907	80347.5	716.638	0
QSOX1	494612	727390	1.57785e+06	1.46105e+06	969615	1.13066e+06
RAB10	0	19693.3	0	26143.2	0	0
RAB15	33823.9	32061.8	36604.8	76788.8	12908.1	0
RAB27B	0	3093.69	0	4244.86	0	677.921
RAB35	35651.4	32832.5	0	71654	8158.55	0
RAC2	445493	0	226320	3.8559e+06	0	0
RAN	7863.37	16182.5	3875.71	57925.5	0	0
RAP1A	0	11764.7	0	0	0	0
RAP1B	36562	54237.6	65809	117585	16935.7	25661.3
RAP2B	3149.98	1256.45	0	4449.14	0	0
RARRES2	230157	199626	229137	1.12811e+06	329973	352651
RASA3	0	0	0	11295.6	0	0
RASGRP2	86485.6	1105.31	0	15223.8	0	0
RBP4	227809	169324	49033.6	9593.49	81251.3	178505
REG3A	0	0	0	5448.91	0	0
RELN	0	2590.14	0	15106.2	30702.9	48972.9
RHOA	0	4291.04	0	16287.5	4162.64	0
RNASE1	51010.5	80244.2	154621	133700	168939	110214
RNASE2	0	0	0	0	12416.3	0
RNASE3	0	13003.1	0	131350	36965.7	58381.6
RNASE4	37131	40082.3	50482.9	162447	158227	133971
RNASE6	9010.39	0	11399.6	12978.8	13671	16200
RPS10	0	0	0	2052.58	0	0
RPS2	0	0	0	0	0	0
RSU1	40852.3	39059.4	40517.5	71947.3	10111	9642.12
S100A11	0	0	0	0	0	0
S100A12	0	0	0	16737.8	0	0
S100A4	0	0	26806.2	29607.6	0	0
S100A7	3346.28	115953	0	0	0	0
S100A8	256254	464428	686594	49180.2	25799.1	34503.9
S100A9	104507	149691	235584	10519	11496.6	10173
SAA1	52234.9	41573.2	54118.8	21049.4	159258	342756
SAA4	1.48551e+06	1.40633e+06	1.78303e+06	3.14734e+06	9892238	19713538
SBSN	1441.92	2285.18	1922.65	2860.34	4784.06	5889.04
SCGB3A1	0	0	0	0	21287.8	101807
SELENOP	1872034	1.64546e+06	2112754	5425199	8515232	13742606
SELL	124570	89193.4	0	35089.2	83820.7	256475
SEMA4B	0	0	0	0	547.933	0
SEPTIN2	0	0	0	4239.78	0	0
SERPINA1	584157	1.84813e+06	1243115	259101	1.38192e+06	2.47971e+06
SERPINA10	756255	705431	591205	71650.2	48081.7	41944.5
SERPINA11	14435.5	15783.9	24948.3	18330.8	38085.4	50301.4
SERPINA3	165356	232906	89483.4	31452.9	275514	660492
SERPINA4	6378233	4.12735e+06	1.1937e+06	672270	127292	131992
SERPINA5	3.77853e+06	3.05786e+06	2229981	6.30355e+06	2.61274e+06	1.0588e+06
SERPINA6	0	0	0	0	22264.1	131472
SERPINA7	0	27738.8	37748.4	8057.89	63209.2	249559
SERPINC1	5.56707e+06	2663879	1.04081e+06	382276	3.79832e+06	1.57095e+06
SERPIND1	3.46526e+06	1.60548e+06	900322	2.17392e+06	1.59978e+06	1.4555e+06
SERPINE1	120498	94492.8	87633	89983.4	38782.8	10160.8
SERPINE2	20519.9	8655.59	3218.23	3807.23	9563.51	0
SERPINF1	11092474	9784900	10108992	14173631	908246	117699
SERPINF2	316255	171260	97063.2	277825	372614	413066
SERPING1	47565244	53679228	50532124	2.29975e+06	9091677	5120555
SFRP4	0	0	0	0	4453.47	15602.2
SFTPB	0	0	0	5238.59	69146.2	120253
SHBG	61057.9	203447	387128	26626.3	37079.1	84557.6
SLC25A5	0	0	0	9711.13	0	0
SLC2A1	28177.2	29917.9	23694.4	43543.9	12584.3	25615.5
SLC39A10	6457.66	5625.59	0	21182.6	0	0
SLC4A1	80907.5	79428.5	43328.2	99847.2	22415.1	62379.3
SLPI	29931.2	35556.6	42896.6	174890	67594.2	99463.5
SNED1	11761.4	13482.1	11810	36547	15184.6	26922.4
SNRPE	0	0	0	7168.75	0	0
SOD3	0	0	0	0	11505.1	0
SPARC	0	0	0	0	8525.5	0
SPINK5	27396.6	0	3237.04	44826.5	31583.9	65499.4
SPP2	17094.1	0	0	115845	22768	39571.3
SPTA1	0	3259.99	19783	8810.23	3543.49	11777.3
SPTB	3193.63	2056.91	6448.97	11339.7	1813.78	0
SRC	0	7193.39	0	10620.8	1938.12	0
SRGN	2900.96	4441.98	0	0	49402.5	18245.2
SSC5D	22330.1	21691.2	21419.1	13982.7	25843.5	17112.5
ST13	0	0	0	7469.13	0	0
ST3GAL6	54841.9	34173.1	33705.1	20339.3	21905.2	18738.4
ST6GAL1	8974.91	8802.54	0	24512.8	24243.3	0
STC2	1676.33	2018.88	1636.02	2814.49	12634.3	0
STIP1	0	2982.54	0	31212.7	0	10855.4
STOM	42948.8	35698.1	34952.4	96376.7	9191.85	9756.07
STOML3	0	0	0	0	24675.6	0
SVEP1	0	0	0	10657.8	7670.12	10886.3
SYK	0	0	0	3293.74	0	0
TAGLN2	29628.7	22638.1	17900.2	25443.5	0	0
TBXAS1	0	0	0	2201.52	0	0
TCN2	0	5038.11	5574.43	23988.2	30419	31360.3
TF	660516	3.91121e+06	830350	321844	1.14443e+06	3.64394e+06
TFPI	0	14255.7	19849.5	66571.9	38024.4	56628.8
TGFB1	86213.9	64669	80918.9	576015	215929	303736
TGFB2	0	0	0	7274.88	0	0
TGFBI	255536	246511	200530	470306	127509	59153.4
THBS1	7656994	6496425	7203373	48316608	19888370	3.58313e+06
THBS4	30477.2	34192.6	38192.9	94207.9	52072.2	28786.2
TIMP1	224470	216478	157036	21570.6	6349.68	0
TIMP3	0	0	0	73484.2	40579.7	26549.6
TKT	12706.5	14012.8	11539.3	0	0	0
TLN1	198589	182104	162575	404202	24192.3	26815.1
TMSB4X	0	20203	12027.8	35565.8	0	0
TNC	26526.1	17698.7	18085.7	7025.54	1817.23	0
TNN	2.55751e+06	1.08497e+06	1.66766e+06	4187144	0	0
TNXB	11394.8	9142.07	10775.1	15635.7	9558.41	27890.4
TPI1	0	9133.07	0	6483.52	0	0
TPM4	0	6916.14	0	26479.5	4047.08	0
TPP1	0	0	0	15831.3	3729.04	0
TSKU	29782.4	21890	20195.7	31061.3	36127.2	38471.5
TTK	387032	271760	436870	391627	0	0
TTR	246690	1.02245e+06	2.14308e+06	143689	1.39506e+06	3.92818e+06
TUBA1A	53572.5	47799.5	59670.9	114992	0	0
TUBA1C	0	0	0	39788.5	10690.2	13498.3
TUBA4A	136915	62080.1	255553	26958.5	0	0
TUBA4B	0	0	0	173336	0	0
TUBA8	0	0	0	10975	0	0
TUBB	36789.3	35432.8	34454.5	87663.3	24162.1	23604.3
TUBB1	28122.4	52497.1	50050.1	127037	10080.4	0
TXN	0	44135.3	28344.7	35030.9	0	0
TYMP	0	880.294	0	2712.53	3148.99	2396.7
UBB;UBC;RPS27A;UBA52	0	21013.4	0	0	0	0
UNC13D	0	0	0	8922.78	33496.3	0
USP14	0	0	0	0	0	0
UXS1	0	9306.54	22369.9	19567.9	0	0
VASN	0	0	0	0	18176.8	60482.2
VASP	28866.6	16512.1	0	28070.7	8966.59	7846.63
VCAM1	0	0	0	0	0	9599.22
VCL	5892.21	8637.19	14374.6	23360.4	3353.37	3067.83
VCP	0	0	0	1709.04	0	0
VEGFC	4131.25	10100.2	8729.79	31692.6	32892.7	27981.6
VIT	0	0	0	13887.6	0	0
VTA1	0	12556.5	0	35427.6	0	0
VTN	25442884	21627936	21910316	201247072	91901088	58822568
VWF	76519	54887.5	37413.6	34935.8	24980.9	43555.9
WARS	0	6645.8	0	20918.8	5386.61	0
WDR1	5222.24	4370.8	10284.8	10661.7	0	0
WISP2	0	0	2260.23	0	27130.7	14056.5
XYLT2	0	0	0	0	8729.11	0
YWHAQ	0	0	0	29161.5	0	5201.13
YWHAZ	18594.4	14688	16685	55250.4	1694.95	0
ZG16	0	0	0	10780.1	0	0
ZYX	18904.5	17092.5	11499.3	27534.9	4527.57	8564.7

## Sheet: Fe3O4@SiO2 NP of LTF spike-in
	NPC (5%)					NPC (50%)
PG.Genes	0x	5x	20x	50x	100x	0x	5x	20x	50x	100x
IGKV3-7	67666424	65279952	28871094	0	19116080	87988.3	259804	208303	0	7.57084e+06
IGLV8-61	5133604	3439012	3.21025e+06	2.81522e+06	2.57779e+06	2404429	757401	808441	1.12537e+06	1.48969e+06
IGLV7-46	0	578490	379964	468897	355663	87013.7	6735.55	5832.73	0	0
IGLV2-18	863241	591384	487555	571564	544677	181296	52940.2	46749.7	23901.7	23325.9
IGLV3-10	1.15221e+06	875656	749468	871546	566028	239210	23860.5	23539.8	49783	33818.4
IGLV3-9	12903326	11738111	12585790	3.02213e+06	8970893	2.50417e+06	518906	367270	238065	437804
IGHV3-64	198332	234514	157477	147275	154592	45977.9	4809.3	12462.7	4072.93	0
IGHV4-4	158155	193533	150180	101918	91620.2	17450.3	101762	21073.6	25138.5	12258.1
IGKV2D-24;IGKV2-24	6354345	5.90592e+06	4267345	4345410	3.53632e+06	2086767	144960	146542	150878	276684
IGKV2D-29;IGKV2-29	155984	137393	103789	0	17821.9	1247.93	0	993.671	528.509	3021.83
IGKV1-27	473339	612073	407466	430322	338906	71479.5	55276.5	50377.3	24888.2	51614.2
IGHV4-30-2	2485629	2607880	1.54084e+06	2.25059e+06	1.61459e+06	536816	161735	104664	0	70089.2
IGKV3D-15	4396961	3.00179e+06	2646915	2.47509e+06	1.93323e+06	675176	60901.7	57024.7	26314	111295
IGKV2-40;IGKV2D-40	13132716	13505616	11470206	10692683	4846144	5868691	600743	594411	595453	861504
IGKV3D-11;IGKV3-11	9733154	7454461	6302068	6.19448e+06	4746290	1.2936e+06	189622	189811	239293	556916
IGLV5-52	0	0	29576.3	27782.3	20915.8	0	0	0	0	0
IGHV1-45	451624	445713	299854	451771	156864	51224.1	26655.7	14712.6	0	3855.61
IGHV3-49	1.58213e+06	1.3055e+06	1363368	1.02953e+06	769912	268176	32747.4	34907.9	33214.2	63328.8
IGHV6-1	1.48921e+06	664443	685599	655920	486658	141746	16361.5	5484.86	9499.86	37988.1
IGHV3-15	1.83059e+06	1.03855e+06	1207116	936232	903561	298824	58200.7	54012.2	44025.5	88189.9
IGHV2-26	112854	73564	128686	103528	82801.6	10470.6	4658.3	6650.93	0	682.578
IGHV3-73	1.07776e+06	789576	582103	697277	588838	160782	14793.7	10415.1	0	16683.4
IGHV3-74	94289	0	83328.6	100977	55259.4	0	0	0	0	0
IGHV3-43	1.02541e+06	217137	290123	190997	305812	62323.6	11928.2	10477.8	27170.9	0
IGLV9-49	986232	770172	665622	593664	444631	128292	23921.4	28805.6	21462	35353
IGHV3-72	611081	518341	485964	662578	532613	206715	21486	36372.4	28837.3	47887.7
IGKV6-21	288964	211248	148693	111276	93817.5	33687.1	5597.24	7258.76	6839.96	4.07675
IGKV3D-20	7228591	6453531	5494400	5084424	3692370	1.58251e+06	280090	258145	316417	413990
IGHV1-3	471988	301012	277332	203674	264050	8927.71	5133.1	18069.5	0	0
IGHV1-18	2.20175e+06	1.74043e+06	1.88859e+06	1.59061e+06	1.30649e+06	324622	79638.8	55400.4	43846	177642
IGHV3-20	6711640	6539848	9942488	7765264	4893079	4.19144e+06	2.92731e+06	2.61003e+06	1.59596e+06	1.02476e+06
IGHV1-24	216694	225103	206825	96844	133053	49311.2	0	4283.82	0	0
IGHV4-28	690348	359095	252853	220348	411641	9614.51	9974.92	13139	0	36792.9
IGHV3-35	1.86086e+06	1.70654e+06	1.65438e+06	1.90213e+06	1.25265e+06	411185	63925.9	57592.1	80232	102630
IGHV3-38	630495	820599	505792	348737	347405	197666	33734.9	28800.2	28431.5	61426.7
IGHV5-51	5086442	5.20401e+06	4341560	3.0764e+06	2704340	1.30421e+06	160105	169735	76350.3	201055
IGHV2-70D	65613.5	63316.1	62367	76286.6	92323.2	12101.7	2461.55	0	0	0
IGKV1-8	764790	664854	642930	501082	427968	151872	20380.9	19825.8	21697.3	18122.5
IGKV1-12;IGKV1D-12	6912287	4.34503e+06	3574989	1.28727e+06	1.73892e+06	517761	92725.1	55595	124974	191030
IGHV3-64D	20637902	0	11567595	14087860	10030641	431610	856442	759889	556552	932543
IGLC7	102734	98923	53089.6	13044.3	269628	8744.99	1000.31	4943.8	7750.67	18636
SSC5D	50702.6	47142.3	45150.5	54539.7	39618.5	57775.3	83199.7	80052.8	115130	95836.7
GLTPD2	16684.3	0	0	15363.1	18318.9	14933.7	38002	9639.18	80630.4	99792.3
MASP2	315802	339608	359941	347339	443031	502267	539206	576258	615741	699412
RAB27B	0	3342.71	0	0	1004.03	2778.37	801.87	10495.6	10655.9	9578.75
CLIC1	0	0	0	0	0	0	6655.22	5078.79	27663.3	14492.9
QSOX1	770428	734314	645760	589952	510579	1.70759e+06	2.0919e+06	1945256	1.96261e+06	824879
GFRA2	0	0	0	672.7	0	0	0	1894.37	1116.68	0
AGRN	18130.1	18157.7	8648.74	0	9409.1	54090.9	44203.4	41884.7	34945.5	97820
CCL21	0	0	0	0	2110.79	8016.67	10981.3	12673.8	11715.3	8652.07
FCN1	450943	0	0	0	0	27958.5	57819	44062.6	62369.5	140706
ADAM10	0	0	0	0	0	0	0	4346.27	8298.81	3533.62
NRP1	21316.6	16863.4	23050.8	14281	46854	34620.4	22930.5	16597.6	5097.23	0
APOL1	848235	812904	932771	999167	1.01589e+06	632844	793638	782045	1.38722e+06	2.06943e+06
MYL12B;MYL12A	0	0	0	6906.18	0	26114.5	5129.45	23213.3	23253.5	29477.7
LECT2	84496.8	52786.6	38350.3	36986.9	26858.8	248477	403872	368790	949807	1195337
FYB1	0	0	0	0	0	2177.32	10375.2	6791.19	2188.64	4526.39
ARPC1B	0	0	0	0	3997.65	0	983.09	3088.08	44144.5	28016.8
ARPC2	22960.3	21226.7	14097.2	0	1405.99	12097.4	5736.94	6612.86	7794.4	3240.72
ARPC3	0	17504.7	14778.5	8463.67	6893.08	11332.3	16806.8	5954.31	38351.9	37594.6
CHAD	0	15437.7	0	0	8755.52	102834	72929.8	97436.6	206471	108442
CCL16	13619.3	8831.27	13035.4	5904.66	0	51567.7	145367	138394	329685	65007.1
ARPC5	0	0	0	7682.68	16661.1	0	0	7139.93	1473.48	0
HNRNPR;SYNCRIP	0	0	0	0	0	0	6767.55	6819.07	0	0
COCH	0	0	0	0	0	13813.8	1734.22	33950.6	45075.6	0
EIF4G3	239891	196098	156704	278464	0	0	275957	323554	158843	317557
CD5L	50140924	47846152	48385168	45402484	38434568	5177911	1.11149e+06	1.37698e+06	1.26469e+06	1.90626e+06
MAN1A2	0	0	0	3696.61	0	12154.6	14551.4	8273.59	8592.64	5317.02
H2BC12;H2BFS;HIST1H2BD;H2BC4;HIST2H2BF;HIST1H2BH;H2BC15;H2BC14;H2BC13	0	0	0	0	0	0	18065.4	22922.9	42690.9	39591.1
WDR1	0	0	0	1538.15	0	4501.71	6161.3	5901.46	7153.12	4980.96
CILP	0	6080.97	2905.2	0	9956.92	12775.7	12904.4	1471.49	10283.8	10950.1
PGLYRP1	3173.74	4967.77	0	0	1130.4	1897.87	4331.14	4534.82	7342.92	5798.38
FCN3	316506	414915	403465	365973	385794	483843	102616	112669	116893	167449
ATRN	0	0	0	0	0	480402	210395	386.609	11624	62340.7
STC2	8976.52	4714.96	5605.98	7695.48	7100.2	2499.81	12188.2	12350.7	16547.1	18704.3
WISP2	0	1034.97	0	11747.3	5317.69	10171.1	12620	19875.8	7163.02	48628.8
ECM2	0	12582.1	7990.48	0	0	1999.17	6340.74	6541.76	4575.92	10889.3
DKK1	0	0	0	0	0	4179.38	4548.47	7042.46	4382.67	6852.23
CLSTN1	17979.7	7659.22	4597.36	3009.15	4820.55	21974.5	27230.8	27014.5	34106	30312.3
APOM	1.03642e+06	1.05321e+06	1.59186e+06	2.52504e+06	4.02522e+06	2.76899e+06	2.15526e+06	2.93483e+06	4.54849e+06	7.82493e+06
MPIG6B	34543.8	39575.1	27024.8	20751.1	0	62551.5	71514.9	59151	62733.1	17693.2
LDHA	8579.09	6302.34	5260.39	3946.57	10325.9	9191.11	7077.48	8623.11	15483.6	5424.91
CYB5R3	0	0	0	698.782	0	0	3018.74	0	3220.9	4310.78
CP	284958	280199	308043	254003	202685	1.81113e+06	149743	171919	213052	354273
F8	16283.7	18164.5	12162.7	13554.9	4719.39	26941.7	72611.5	69397.7	54658	23055.6
F13A1	73579.7	78246.7	78957	95097.6	90986.7	108327	50908.1	56308	89603.4	71798.9
PNP	0	0	0	0	0	0	0	4765.17	0	3495.11
F2	9225354	9008117	9514731	8527446	8978617	35493012	53371760	58243460	69103000	63852384
C1R	3.66974e+06	3.37395e+06	3.88872e+06	3868506	4.16763e+06	13209142	15818708	8606934	2.42525e+06	326244
HP	3576171	3246781	3.16062e+06	2.97267e+06	2.61737e+06	16698015	1.41071e+06	1.57004e+06	1.36867e+06	2782177
HPR	2584660	2.4814e+06	2.55922e+06	2.11229e+06	2.07604e+06	512435	314136	332724	504672	731199
F9	67016.1	72863.9	70941.7	60337.8	60622.6	496782	190615	159923	236297	258277
F10	94944.7	115864	110552	125581	72578.2	355263	82697.6	95479.8	125254	176739
CFD	699040	635436	557955	495982	510116	1.49085e+06	2.2257e+06	2.00024e+06	2.37611e+06	2.79285e+06
PLG	126095616	129201464	110471792	93614192	68007664	23644012	22948898	18338694	14866406	10027234
F12	9134630	8813345	7.88464e+06	6213727	5.83022e+06	28577448	43657184	43344788	55144796	60563704
PLAT	0	0	0	0	0	0	4297.07	7945.1	6537.55	10798.2
CFB	78332824	71569584	68901584	75878488	58505156	4698216	698222	601131	672562	859563
SERPINC1	5.69493e+06	4877480	5592681	4.3921e+06	4.59776e+06	19518198	36259032	41255492	57210520	75590104
SERPINA1	1.04385e+06	997340	938814	1534419	983437	33171508	2.06952e+06	2634907	3.2538e+06	6247977
SERPINA3	404530	442264	313237	416874	316581	6037819	418357	473454	497039	1.00704e+06
AGT	428600	461198	426977	453585	388404	2.58387e+06	848720	1.08146e+06	1.33054e+06	1693239
A2M	516742	483065	478772	614993	393304	19284170	1.40231e+06	1.54723e+06	1.47101e+06	2.68948e+06
C3	342799040	348645504	271348224	228452864	179523392	100051232	86380960	81709072	69290560	23440554
C5	3.51304e+06	3.70642e+06	3.60823e+06	3.83389e+06	3654975	1.13819e+06	630021	651821	500327	245522
TIMP1	105418	95862.8	64729.9	77240.8	46006.8	37387.3	19437.6	15318.5	19450.5	26409.4
CST3	1.42709e+06	1.17017e+06	1.16155e+06	981643	715640	258163	175807	145391	157388	137500
KNG1	91906112	87379960	88539080	75785352	75932864	246428960	295464000	302734784	416430752	510144416
PDGFB	9933.81	7313.33	0	0	0	72080.2	30130.7	59437.2	108361	89503.4
TGFB1	182392	167248	152295	148481	143388	1.13473e+06	1.35921e+06	1.46344e+06	2376621	2824206
IGF2	564528	687037	606426	557005	498420	635949	1.13681e+06	1.22255e+06	1.35631e+06	1.02801e+06
JCHAIN	23418440	26554960	20473892	19216960	16249734	3.69987e+06	687810	734039	692868	1.01425e+06
IGKV1D-33;IGKV1-33	2.98538e+06	1.92237e+06	1.50832e+06	1.23932e+06	916664	523595	90391.2	84872.2	48793.5	93484.4
IGKV1-39;IGKV1D-39	1.37457e+06	1.17883e+06	890984	962952	731037	197272	18272	12151.5	21372.8	28532.5
IGKV1-17	2.19999e+06	2.14611e+06	1.86635e+06	983668	1.24245e+06	376626	70372	52932.4	37664.8	61687.7
IGKV1D-16	252099	260588	76468.2	0	211923	24511.3	30400.8	0	0	0
IGKV1-5	2337715	1.88e+06	1.89425e+06	966673	1.24556e+06	308741	62405.5	36364.5	12044.1	47233
IGKV3-20	23825214	19514344	17363746	16807518	13756776	5312847	619550	436728	409731	1.21489e+06
IGLV1-44	1.54092e+06	876441	939683	570040	424196	47642.7	14568.6	7301.23	2327.32	1.04126
IGLV1-47	7.05707e+06	7395301	4.7572e+06	3263264	3.97905e+06	1.08788e+06	361687	311394	302906	303922
IGLV1-51	3.88717e+06	3.61837e+06	3557644	4.01696e+06	3.1693e+06	575572	127215	93904.5	109619	170223
IGLV2-14	2.38833e+06	1.80106e+06	1.69467e+06	1.58731e+06	1.29772e+06	378351	63895.9	46584.9	40178.3	64560.4
IGLV2-23	612909	0	594379	541501	469636	181022	31998.4	26727	14716	42848.4
IGLV2-11	3.33759e+06	3.46751e+06	2.2307e+06	2.41484e+06	2.08008e+06	967251	185613	183702	143579	158374
IGLV2-8	3392903	2.97814e+06	1.74176e+06	1.67514e+06	1.28334e+06	749838	68145.8	77829.7	94861	134344
IGLV3-19	778714	527348	579807	642162	524111	92280.2	24162.5	17162.4	17293	22159.7
IGLV3-25	95809.5	0	74687.3	82439.8	60560.6	9070.22	0	0	0	0
IGLV3-27	150234	154797	128485	113993	81709.9	32010.7	3703.08	2215.64	6782.95	13698
IGHV1-69	2118315	2805770	1.51929e+06	420736	358311	335196	115845	132851	55741.9	176728
IGHV1-46	124382	124597	87092.2	97436.7	96267.2	17864.5	8552.34	6478.09	0	0
IGHV3-13	864861	586157	652799	605385	441973	145440	14700.3	18578.4	14126.1	19389.4
IGHV3-30;IGHV3-30-5	4605157	3.74084e+06	3.11259e+06	2254563	1.93854e+06	759276	181480	176614	100671	122812
IGHV3-7	10698488	0	0	9326055	7.45197e+06	9582640	695418	836168	626282	2.49662e+06
IGHV2-5	469101	275930	200163	293566	291769	83738.6	25306	14324	27820.4	24999.2
PIGR	143454	145782	109848	115410	99306.1	22345.7	0	6004.09	29357.7	54179.4
IGKC	219156960	202424448	192608480	143345088	100614304	67967576	7194505	7316451	5.66855e+06	12034416
IGHG2	18920032	18537024	15593704	10933216	8361083	13013437	1.1811e+06	1.28956e+06	1.21867e+06	2087224
IGHG3	30954856	24071274	29952728	25499708	22320502	1.95458e+06	1586882	1.27151e+06	843646	611759
IGHG4	1406828	1.66999e+06	1.41626e+06	1.59263e+06	653812	521531	34615.7	61166.6	101275	183044
IGHM	682783872	596386304	536730208	423290944	388734912	37045360	18902086	18453976	13583510	28099632
IGHA1	20520936	21875776	18077620	17694852	15642025	25794022	4558100	5.19045e+06	6283764	9621357
HLA-B	0	6984.73	19313.6	0	0	67440.9	51371.1	38259.4	0	5010.18
HBD	0	0	0	0	0	131637	7280.55	32622.9	12628.2	0
KRT14	235216	93093.6	141731	36695.1	165002	59628.7	47736.7	42156.1	30963.5	210065
KRT6A	62002.4	32840.5	47887.3	14949.8	53894.7	6880.88	13036.2	10319.2	16347.2	41778.3
SPTA1	5317.78	8372.4	4236.32	4506.03	2784.49	8971.2	5571.97	6339.02	8179.38	8329.5
APOA1	84312240	97253760	123429200	100333440	160258144	458850528	463247040	636233152	1046087296	1635734912
APOE	24604722	24109102	23894386	22833230	24283140	128026560	155464336	152049856	196484416	222582128
APOA2	14813511	18066030	20319708	17401504	23344020	55597184	61069236	67938520	161533488	225822256
APOC1	17486508	19826306	19945234	24084342	26691642	34703000	38535192	54096480	75145944	104384024
APOC2	3.43095e+06	4345761	4.87144e+06	4.79012e+06	7981200	3.67862e+06	4941662	6.29669e+06	8724348	11134869
APOC3	20258046	24964964	19738872	24165056	33241426	9981834	6346073	8.13932e+06	6.95652e+06	10996451
FGA	2.24354e+06	2.08813e+06	1.84273e+06	2.30097e+06	1.43239e+06	1.01262e+06	1.16598e+06	1.15773e+06	1.51794e+06	1.39123e+06
FGB	17053.6	15937.9	15465.9	12347.5	13736.9	44085	77098.5	85965.4	82810.3	87277.5
FGG	68647.5	73081.5	61687.4	63120.4	49600.6	158999	209975	218782	260464	245504
SLC4A1	74822	60470.9	55775.6	46936.8	38916.5	37807.3	50719.9	26359.1	76932.5	55168.4
CRP	48776.2	57723	29871.6	53337.2	29265.6	80933.3	91824.5	61547	13564.1	4999.54
APCS	14731051	14624938	19080580	18712230	16130132	3.43681e+06	2.34502e+06	2.06803e+06	1.00769e+06	591153
C1QA	6.41976e+06	6125906	6938282	6.92294e+06	6991280	19791556	26322182	17370486	6.77101e+06	1.3171e+06
C1QB	9552838	8747583	9168034	9008521	9839393	35308784	45462364	27437048	11096179	1.90621e+06
C1QC	8844883	7.33779e+06	8649813	9448144	8566392	33262140	42937324	23771260	9883134	1.38234e+06
C9	2.50209e+06	2.66307e+06	3.37403e+06	4603934	7062232	3.56057e+06	4.36687e+06	3.61129e+06	2.74323e+06	1.65711e+06
APOH	58878724	53855476	43827008	41777904	30960482	6.79525e+06	2.32368e+06	1.87703e+06	1.70778e+06	1.51164e+06
LRG1	0	0	11657.8	29735.5	36505.4	853314	36150.9	40861.4	89634.8	57979.1
FN1	4940348	5.37225e+06	6724202	7.59696e+06	10476837	2155259	1.52066e+06	1.60566e+06	1.6863e+06	1.74001e+06
RBP4	1.02438e+06	777888	795801	650476	376836	1.78923e+06	137360	133208	96442.4	179721
AMBP	2.5918e+06	2466752	2.67872e+06	2.65971e+06	2.02042e+06	4.87833e+06	1.4961e+06	1.62585e+06	1.7998e+06	2.0026e+06
ORM1	48630.5	23345.4	38514.3	120818	42669.6	3821929	271102	375879	181608	475495
AHSG	2.43002e+06	2.56583e+06	3.22953e+06	2.17108e+06	2.12556e+06	3546784	553054	453047	413165	774748
TTR	390906	278013	341088	222534	184914	1.12753e+06	310069	377743	253294	525794
ALB	109708352	104367208	94259864	107935512	86527968	1113203072	112417608	141457248	110082888	251588512
GC	269742	295667	209983	282954	184613	5.89784e+06	366606	396737	380098	762958
PPBP	25966436	24639736	21995684	22724632	17881440	53048020	85133984	62994260	72819480	79964856
PF4	3.39076e+06	2.32458e+06	2.82837e+06	3408159	1.96342e+06	37433760	43467560	44036316	96331088	145402160
TFRC	0	0	0	0	0	12014	0	0	0	0
TF	1.63711e+06	1.19908e+06	979869	1.92439e+06	962218	47641576	3.44553e+06	4327561	3.74435e+06	7.76369e+06
LTF	45282.1	650242	2282470	5.94382e+06	12727719	950193	18127456	76698320	207434128	398364096
HPX	5765664	5865823	5.23753e+06	3.47849e+06	2.1456e+06	39380372	1.88085e+06	2.35779e+06	2.04359e+06	3.94641e+06
ANG	264694	234522	205266	214149	200295	1.10923e+06	1251041	1.44272e+06	1.71876e+06	1.52221e+06
F11	1.35454e+06	1.30017e+06	1.25715e+06	1.17983e+06	956245	4.31303e+06	6.59196e+06	6970941	10383483	10767920
KLKB1	4701503	4.42391e+06	4.14127e+06	3.82529e+06	3.05547e+06	5754474	8.30334e+06	8264235	10603925	9772519
MMP1	37011.5	24664.9	24417.8	5857	19157	135851	224005	248883	223541	254133
SLPI	42570.5	37436.2	38372.5	29475.1	39488.2	14895	216536	207007	303046	457367
C4BPA	72893888	72042992	68887000	59710120	53887028	8896095	7.90161e+06	6293679	2183855	1.49664e+06
VTN	14877174	16522779	20645166	23510238	28964490	121627600	180380976	186528928	201991584	223933440
PROC	26396.5	31389.1	31083.7	17206.8	25032.1	95490.2	11134	13592.5	15710.6	15875.6
ALDOA	27238.9	16260.6	17172.8	17458.6	7415.31	953.696	5267.47	5328.87	3484.41	31493.9
ANXA1	1976.94	4580.89	2285.33	1128.41	1174.51	3869.47	5784.43	4126.91	8077.96	15367.8
PDGFA	0	0	0	0	0	49773.5	71696.8	13780.7	132334	51538.4
APOB	16663194	20304878	28600980	39160500	63598220	19372838	23466116	26359248	41821488	50517540
PRNP	0	0	45060.6	0	0	85615.4	27322.5	29520.5	38923.9	60013.5
LCAT	49100.8	64329.4	66913.2	43359.5	70651.5	169140	67269.7	74608.1	82758.5	96438.2
HRG	43606548	41969444	37357892	30378570	26976292	136604112	194228000	197325648	285146528	335600736
IGLV7-43	6.18982e+06	5.12533e+06	4.17546e+06	3.6674e+06	3182741	1.16001e+06	97770.8	100735	150846	190382
A1BG	75641.9	77615.1	66249.6	110874	65234.9	4.15016e+06	261270	302371	332364	512123
KRT1	97847.2	43121.7	123485	50453.9	150063	22297.2	41619.2	50493	60150.3	186497
VWF	87149.9	96070.4	116848	85653.2	88801.1	110131	75378.3	81047.9	131153	161832
SHBG	49839.8	41725	37838.4	38920.7	41863.4	6197.81	12200.5	9641.34	17959	0
GAPDH	20357.2	16697.2	16643.4	10493.2	13311	70773.9	86151	77079.1	89361.7	108484
IGKV1-16	2.97946e+06	2.24072e+06	1.85344e+06	1.92239e+06	2.03199e+06	378638	39100.3	57001.6	65968.2	126719
CAPNS1	69626.7	0	0	42272.8	73204.9	1.02533e+06	377542	65458.4	565655	220491
GNAI2	0	0	1262.14	0	0	0	0	2055.21	1225.59	0
H2AC4;H2AC11;H2AC7;HIST2H2AC;HIST2H2AA3;HIST3H2A;HIST1H2AC;HIST1H2AH;H2AC14;H2AFJ	0	0	0	264425	0	2.0134e+06	4.23778e+06	319323	388453	548834
IGF1	144546	137752	151354	126694	113223	181546	239789	271315	359710	241391
ALDOB	80592.8	73628.7	35687.5	59316.3	48966.1	60173.8	7341.27	3277.96	13005.1	0
APP	26135.5	25634.8	35193.4	46046.4	62946.8	99051.5	129607	147112	253840	325454
APOD	1.5129e+06	1.89619e+06	2215733	2.49089e+06	3.60802e+06	4521405	3.4565e+06	4.28616e+06	7360472	9136915
ITGB3	4705.19	4567.85	2887.04	5954.29	7139.99	23950.5	16302.8	14882.2	17808	21154.6
ITGB2	0	14861.6	10343.3	8697.88	0	0	7255.59	7770.8	18726.9	29180.1
S100A8	40087.4	38856.1	49230.9	39139.8	59101.2	21730.1	23640.3	20705.5	37748.9	18708.5
SERPINE1	132021	163458	110335	114161	102620	99079	161585	174946	157189	130926
SERPINA5	2.3502e+06	2.38945e+06	2.01567e+06	1.89927e+06	1.60559e+06	4304492	5.96857e+06	5193790	5019227	3.49339e+06
SERPING1	60663072	62923184	47863112	42762008	33693292	22648168	24551472	23918724	37842780	44394592
CFI	1.65641e+06	1.85093e+06	1.72917e+06	1.59329e+06	1.48347e+06	1.27809e+06	188284	153463	106272	163971
F13B	110073	109500	147539	112599	107228	142923	21326.5	23663.9	22499.6	39073.2
MPO	79747.6	98042.5	67821.2	85818	90283.3	330860	496235	499071	595452	376894
ICAM1	0	0	0	0	0	26095.3	11793.6	16282.5	15067.2	16574.6
CLEC3B	4566815	4640272	4504335	3.6223e+06	3.00482e+06	16292114	21963200	21815194	30705256	32445050
SERPINA7	13761.3	0	11655.6	12684.4	0	157783	44249	46838.1	52913.8	21494.2
SERPIND1	1.87497e+06	2.06561e+06	2.24881e+06	1.90909e+06	1.77794e+06	4580496	6377313	6899885	9317389	8375741
ITGB1	8054.43	0	4978.79	0	0	52558.5	10514	14299.1	14960.5	15056.6
BCHE	0	0	0	8402.71	4390.09	256605	31339.8	21086.3	38598.3	30325.4
IGKV2-30	1.33329e+06	864382	726900	421733	324965	244143	77049.5	0	51828.1	161907
IGKV4-1	10321026	8800125	7086631	6278409	5.10696e+06	2115032	270666	250369	185604	352708
IGHV4-34	4989002	6133813	4391117	4.44388e+06	4.04367e+06	1.10454e+06	399991	359999	412287	661675
GSN	38177612	35535952	34312648	29435516	26193142	28876120	36571120	26813006	21754756	10741461
ATP5F1B	0	0	0	0	8131.52	0	6246.96	0	24506	57175
C2	5.0192e+06	4.75657e+06	3.58352e+06	2.42006e+06	1.0353e+06	1.31711e+06	303862	260049	218500	216957
S100A9	15854.1	20950.9	12305.5	20072.5	15366.8	5016.74	8876.52	5071.41	12125.2	6902.37
S100A6	0	11325.1	13025.7	11932.5	10580.5	15584.3	13943.7	13430.2	20912.8	13377.1
APOA4	7589428	7445631	9606004	9456480	13033100	7040610	3946693	4.2142e+06	4581050	4.99117e+06
H2BC11;HIST1H2BO;HIST1H2BB;HIST2H2BE;HIST3H2BB	228968	258854	235825	358546	250293	2.60091e+06	2.00468e+06	2.42724e+06	3.59192e+06	3.66931e+06
SERPINE2	0	1863.22	2428.19	0	2950.85	5181.26	5237.32	3323.97	13811.4	18682.2
LDHB	27022.4	0	0	0	0	17269.1	11254	4898.95	28917.6	26063.6
GPX1	0	0	0	0	0	0	1676.06	3691.62	0	0
PROS1	10835671	9402823	8988442	9547063	8.01297e+06	1.31809e+06	775644	520781	374567	321905
P4HB	2328.89	3852.33	0	4475.89	4053.37	8446.08	17979.1	20066.3	36664.3	16179.5
C8A	17007388	17248046	15095469	15090578	12181790	5.43587e+06	5358727	3677759	2101889	526831
C8B	5339827	5350029	4958893	4336990	3.85861e+06	1.93503e+06	2317354	1.54213e+06	935199	306567
GP1BA	14706.2	7035.65	11239.3	0	0	19163.9	38189.5	41003.5	35612.4	23599.3
C8G	7.76801e+06	7842682	6929167	7039634	6.24209e+06	2833053	2774179	1.9021e+06	1.25106e+06	398110
CAPN1	18053.6	0	12105.5	0	30230.7	50700	142856	39075	238748	168147
TUBB	114061	94175.8	69767.4	55219.4	51504.8	275511	295437	316896	286345	263507
PFN1	29408.1	18503.8	21345.3	19636.7	17589.5	40028.4	45815.4	44830.3	40070.1	32095.2
APRT	0	0	0	0	959.279	0	4355.93	3245.41	9944.4	6547.18
SFTPB	0	0	0	16200.1	16089.9	33274.7	20662.1	27009.5	55307.1	60776.6
THBS1	4.50748e+06	4.88126e+06	5229187	5297723	5.24502e+06	28735046	40408164	45923624	51053256	51498760
RNASE1	98518.1	88681	101015	86089	77489.1	29033.6	203391	228776	305805	279196
COL1A2	0	0	0	0	0	5861.19	437.817	67873.3	9042.77	9740.23
SERPINA6	0	0	10230.3	0	15867.2	339012	24946.7	9108.73	38095.8	25231.7
PFKM;PFKL	0	0	0	0	0	1836.99	3650.67	2498.64	0	3311.2
ELANE	108387	112393	74326.3	89989.6	72565.1	67680.3	65169.3	40931.6	60351.2	52382.6
CTSG	48506.6	48191	65882.9	45970.2	73369.5	350267	429319	443685	608765	732201
ADH4	0	5303.85	12155.7	0	0	27465.6	4689.92	5282.87	24012.2	32584.9
MGP	0	60414.7	20735.7	17227.8	27748.5	99853.4	154275	181291	233252	204485
ITGA2B	113866	149311	104587	82567.6	74428.3	238290	277166	246182	347737	257802
LPA	2.82699e+06	3522397	4198702	4824068	4917354	1.58289e+06	3608248	3.4389e+06	5.55789e+06	6554624
PLEK	0	11298.9	7644.96	0	7660.82	0	37721.2	21837.1	52231.6	37590
CD14	503970	406790	343195	393581	270243	244554	142324	178872	201804	259210
COL4A2	0	0	0	0	0	11668.8	16741.2	19104.2	0	0
CFH	135475088	130076584	125248808	110336704	98675784	22388402	23049714	15546424	9197227	3.18296e+06
FCGR3A	3330.13	2916.03	4148.36	5923.15	0	51425.5	7358.16	7917.86	12024.6	26647.8
SERPINF2	318199	333076	308132	323954	291647	1.21651e+06	1.04827e+06	1.27214e+06	2.09301e+06	2.70042e+06
F7	20298.3	11918.4	10692.2	12900.8	13866.3	21947.5	13276.7	14767.8	11776.7	5751.81
HNRNPA1;HNRNPA1L2	0	0	0	0	0	0	2700.07	3591.37	8596.85	8617.3
CTSH	0	0	0	0	0	21685.8	7909.99	113821	3879.52	9345.71
C1S	10245173	10385624	10897603	12882998	13507092	32850420	43238332	22611804	6.83949e+06	1.13011e+06
C4A	6.99802e+06	7688157	7.05974e+06	6.76603e+06	6.43441e+06	4.28285e+06	6.8264e+06	6617934	1.63133e+06	761219
C4B	124656968	131876928	139703200	145529248	143524352	54180212	45946428	32784864	14832980	6358728
UBB;UBC;RPS27A;UBA52	13795.8	15758.8	8153.91	13012	9447.48	0	11578	16729.6	28656.4	22476.7
SAA1	63078.7	85326.4	62482.3	69563	89901.3	67914.7	88629	142161	265128	295035
HSPA1A;HSPA1B	37551.1	29472.1	28403.4	27982.2	24768.2	18451.9	26598	21994.6	28080.1	23057.9
	12578269	12462835	10500416	10391623	8651191	16922562	2.69965e+06	2.73548e+06	3113028	4110892
	1.3832e+06	1.41051e+06	1.06784e+06	1.11024e+06	997277	179254	85410.8	58807.6	36857.5	46493.6
	500163488	482864544	433039392	318357216	252329680	84600320	17220632	13687273	10582332	18763128
	187668736	181625968	151517200	128201720	104577312	19059766	5.0767e+06	4879466	5402776	7178605
	236587824	223493936	196971952	165436576	121464120	45488716	8053061	9067204	8.16901e+06	13975692
	108665552	122361680	101281160	76646904	57989288	18660922	5819008	4624142	3253240	5136457
IGLC3	13250553	28609844	18868992	17532738	16339584	3.31294e+06	670582	626424	554160	1215886
IGHV1-8	103549	81806.1	112140	452677	157042	132502	176974	94237.5	0	0
IGHV3-43D	1.31986e+06	1.19858e+06	1.14671e+06	733068	533083	175530	19681.2	24588.1	19587	47063.9
SRGN	404335	239525	288513	240941	180168	0	42679.3	105457	146963	12030.2
RNASE2	0	0	0	0	0	0	5899.69	6961.44	22421.9	0
H1-4	0	0	0	25030.7	11928.2	74065.7	60704	42912.7	211689	27348.6
TXN	0	0	0	0	0	17092.2	29787.8	32786	2062.87	27026.3
CTSA	0	0	2457.41	0	0	0	0	1821.55	3234.45	0
C7	3440714	3537552	3.356e+06	3.58424e+06	2920165	902833	830550	762574	652244	151558
TFPI	22313.5	23919.7	18659.7	19447.4	25090.6	70395.7	47991.5	56347.4	96572.8	102410
PF4V1	11068469	11886918	11826783	9730018	9706194	77462176	95807032	93176672	122734248	131664688
CLU	2.13353e+06	2.31678e+06	2.55751e+06	2.29962e+06	2.53587e+06	3.11181e+06	2192024	2.32694e+06	2.86179e+06	3.63127e+06
HSPA5	23192.7	28363.4	26275.4	26869.5	24433.5	16507.8	24988.1	23248	26564	22845.5
HSPA8	6125.09	3794.04	4269.41	4113.64	0	4755.71	8720.96	7407.88	8577.08	12058.3
ITGAM	24483.7	20138.3	16161.9	19645	11768.4	9665.76	33685.4	14278.5	21851.2	29649.3
MBL2	494761	374183	313729	396789	254804	66225.1	13014.1	14892.1	17855.7	26696.2
SPTB	13398.8	9336.93	9547.68	8828.92	8664.49	4907.67	9164.62	8861.48	11550.6	8100.28
G6PD	0	12898.9	0	7416.25	5961.68	8611.16	8232.38	2659.41	5051.34	0
CETP	173515	224750	209577	300610	183021	99329.8	120738	170542	209355	287142
EPX	9239.25	12021.5	0	5008.77	0	24154.3	79621.3	36295.5	146015	48954.2
PABPC1	0	0	0	853.68	0	35783	18266.4	18354.5	38896.5	40861.5
COL6A1	26073.9	20996.7	24555.6	35458.2	31931.8	23073.4	32588.7	33311.9	58397.2	50387.1
COL6A2	20658	13013.4	9574.32	0	0	37476.7	78722.6	108082	135628	147278
COL6A3	103006	112988	100093	78776.7	77551.2	270262	345236	330189	410296	271668
F5	1.50291e+06	1.58073e+06	1.35354e+06	1.24669e+06	1.14769e+06	1.16989e+06	1.55654e+06	1.51675e+06	1699594	1.33199e+06
RNASE3	0	0	0	0	0	29713.9	54911.8	51969.8	140065	83823.4
ACTN1	17102.3	18579.7	12432.2	14482	16169.6	25106.8	62473.5	75952	83812.5	58074
CDH1	17566.3	10848.8	14799.5	19328.8	15313.5	125139	200430	228284	309915	312714
SRC	7731.95	7468.63	5626.04	4984.36	3626.8	13076.7	8726.71	12752.3	14466.7	9362.68
PEPD	0	0	0	0	0	103024	6303.14	12269.5	40425.6	64301.1
GP1BB	14566.2	11275.2	10347.7	8925.44	7678.65	32103.3	25314.1	22447.3	23861.8	16417.5
BMP1	0	17104.5	13059.5	11856.6	12279.3	28151.4	16674.6	13686.3	14055.4	8270.51
CCL5	0	144593	140472	0	0	304814	310077	436274	804424	546007
VCAN	0	0	0	0	0	0	7289.88	5836.61	54790	44836.5
EEF2	0	0	0	0	0	3901.99	3037.09	2968.08	1270.49	0
KRT10	28351.6	31040.6	49445.9	15615.5	59804.3	34215.3	12752.7	8635.12	12603.1	38143.3
C6	12977638	13490508	11939628	10845016	9446371	1.1884e+06	947238	825916	623685	266496
PRG2	0	0	0	0	0	45437.4	30669.9	156160	54576.5	64626.7
LCP1	29402.5	32548.7	37855	36012.1	37055	41777.2	16016.2	15707.2	14145.6	19414.4
ENO3	0	0	0	545.155	0	0	995.934	1846.83	2715.5	2294.32
SELL	30033.2	43174.7	34407.2	54472.4	72397	276479	67186.3	116574	166284	170202
CD99	0	0	0	590.449	1155.62	0	2646.68	4477.96	4099.28	10467.8
NID1	0	0	8117.77	0	0	11463.5	4204.33	3759.55	7689.74	11224.8
PKM	25468.1	21378.7	18395.9	21602.9	27568.4	21421.3	19162.9	17120	27783.6	31039.2
GP9	32407.2	20553.6	21740.4	0	0	29834.8	126332	71950.1	150206	58278.7
MMP9	236629	238888	218577	182035	163355	37963	45073.7	30014.5	50902.2	35506.9
ANPEP	0	0	0	0	0	43890.3	10058.7	2258.97	12242	11848.4
RAC2	0	0	0	0	0	0	28693.2	58772.6	0	36880.8
CPN1	40025.6	36788.5	43943.7	60300.7	125330	127238	150600	172454	259053	283159
B4GALT1	44784.2	0	48274.3	69442.6	60799.2	31936.3	14672.9	21555.3	40217.5	71783.8
EZR	0	1124.25	0	43202.5	0	3969.72	10786.8	6461.28	6363.81	4315.66
IGLL1	21626430	16358801	15050927	7.04946e+06	10205850	4.16533e+06	437233	375494	300017	691382
ST6GAL1	8821.41	10060.5	7688.93	0	9187.7	25095.5	51155.9	55284.5	52234.3	114431
CD44	0	0	1920.46	0	0	101052	6686.59	7958.08	13960.6	29678.3
ANK1	3638.17	7122.64	4347.74	3984.96	8265.7	15738.8	10468.8	7908.13	11737	14219.9
H1-5	0	0	12927	0	0	126775	46946	142232	109151	50566.3
CD36	0	0	0	0	0	0	9214.01	4264.16	22531.7	23280.5
BPI	0	0	0	0	0	0	16739.6	11106	27447	48034.9
CAPN2	11674.9	0	0	0	0	7032.29	12022.6	12537.9	8831.81	17734.2
LGALS3	30455.6	27548.6	19175	16921.9	8287.9	0	0	0	826.205	0
IGFBP3	5.34991e+06	4.97883e+06	4962713	4879786	3.9526e+06	5303840	6524841	6.06156e+06	7.36111e+06	4.93268e+06
IGFBP2	119153	120329	98753.8	98574.1	94198.5	495721	677754	691630	1.21999e+06	1.34911e+06
VCL	8403.87	7225.22	4244.15	3268.63	4474.92	8290.53	7985.94	8595.57	11106.6	11714.1
LBP	349840	409247	335548	395069	361559	498980	649388	661886	726435	702347
PAM	23523.5	19912.5	26021.3	24291	19818.5	25938.5	27771.4	27597.2	33871.4	25577.6
ORM2	260229	138834	295822	191048	159662	2.6129e+06	630905	963044	921461	1.20555e+06
ITIH2	1.48133e+06	1.41018e+06	1.88649e+06	1.46696e+06	1.58882e+06	2.71938e+06	426899	384461	368425	744167
ITIH1	1865995	1.91675e+06	2.26203e+06	1812819	1.97968e+06	2.94562e+06	543758	484359	370616	578289
TYMP	0	0	0	0	1303.72	2045.48	2632.92	3031.2	9330.09	3658.99
TCN2	3442.67	5497.27	5275.42	4166.91	3280.84	32997.8	31937.4	32639.4	29987.7	29985.7
AZU1	51703.5	0	0	138036	7406.24	80818.1	47705.4	57638.2	68618.4	188955
PZP	0	0	0	0	0	4460.54	0	0	4970.54	0
C4BPB	2.94364e+06	3.15608e+06	3.14884e+06	2.59903e+06	2228543	332830	256551	190712	76371.9	65541
FLNA	85135.2	78816.7	77935.4	81033.2	69006.2	80005	125922	125665	165463	124059
CD9	0	0	24931	0	0	26266.6	47375.6	49759.1	3327.28	0
TNXB	5092.39	6472.1	5473.87	6663.59	4877.44	12976.5	24759.8	17594	22454.5	25921.9
GPX3	2282558	2.82235e+06	1.88512e+06	1.67598e+06	1.27564e+06	755567	80377	83296.6	91064.1	134949
IGFBP4	253545	264019	235000	249166	195982	501363	789332	826435	1.13384e+06	1.12091e+06
CPN2	47703	50904.3	53446.8	49302	56156.5	598626	157036	147369	263886	308034
IGHV1-2	1.19484e+06	841996	893351	754811	662862	146297	15736.3	7646.76	0	0
CES1	0	0	1967.68	0	1638.78	3974.23	2210.18	3302.86	2949.51	0
FBLN1	3.9655e+06	4.11598e+06	4088672	4.08459e+06	3.30545e+06	2.82016e+06	4.09184e+06	3.29883e+06	2.40209e+06	884526
ITGA6	8927.04	0	0	0	7067.93	14430.8	13692.3	10767.1	20664.7	8067.1
PPIB	50379.9	34746.6	35824.2	34467.4	30229.5	185345	320388	312859	482314	342931
WARS	0	0	4089.36	0	2808.55	9704.92	9007.96	7520.1	16213.6	6199.91
CFL1	17696.4	18903.2	14343.8	16527.2	15987.6	24585.8	47962.1	47609.8	78425.9	50803.7
BDNF	0	0	0	0	0	30693.4	28563.3	29308	72750.7	93859.3
PRTN3	0	0	0	4988.74	0	28686.4	13221.6	20285.6	25274.2	26248.8
TBXAS1	0	0	0	0	0	1445.07	3014.99	4304.86	0	1527.26
IGFBP6	86643.3	84429.9	67658	84671.2	73709.5	42943.2	53706.7	58521.1	58213.2	43952
IGFBP5	332490	287285	257431	345913	244246	1.20544e+06	1.42407e+06	1.42357e+06	2317779	2.37083e+06
TNC	48615.5	27370.5	26420	15157.6	18591.8	13155.3	15046.2	13719.9	9667.17	0
AZGP1	47376.9	60235.4	10852	50563.4	24909.5	1.34259e+06	87929.9	139101	120184	238403
ATP5F1A	0	0	0	0	2721.58	0	0	0	0	5709.19
CTSS	10908.1	19049.4	14476.2	11676.6	0	41198.6	64038.6	77570.4	108184	46668.5
MSN	55017	54757.2	47032	59439.3	42442.5	145910	187107	172113	182869	102549
S100A4	0	54829.6	30174.5	59515.2	44145.3	156317	142780	135613	131254	63163.4
MGAT1	53522.1	61341.9	43317.9	50170.8	39810.1	250898	357541	361401	411122	310307
HMGB2	0	0	0	0	0	0	4064.46	1616.47	3674.11	5216.38
EEF1G	0	0	0	0	0	9573.08	9697.78	11588	29820.3	9510.64
MST1	1.4845e+06	1.35388e+06	1.15282e+06	1.40769e+06	870522	222087	157574	186826	158423	88159.9
STOM	42419.6	37822.7	36527.6	59480.4	33237.4	53791.6	84096.9	79687.3	110234	71425.4
PON1	997171	1.16221e+06	1.627e+06	1418506	2.11581e+06	3.55516e+06	3603066	4511166	10536074	16251713
YWHAQ	6381.02	13043.5	11400.2	12231.2	6935.02	27167.3	41637.8	50715.9	64480.9	29853.7
CFP	1.34848e+06	1.13232e+06	1.34499e+06	1264556	1.09034e+06	680252	1.10826e+06	1.16976e+06	789126	170787
GRN	15436.9	8170.83	7316.05	2715.62	3166.28	42982.9	39576.6	39619.3	40785.5	61450.8
PCSK6	12059	5459.21	9526.8	13458	17244.6	15820.8	70245.9	60267.5	58305.7	41436.8
CCN2	36203	21915.4	0	0	9067.84	92569.9	227198	104107	299824	253471
TKT	18608.1	24174.9	12042.3	13301.5	10047.9	3645.21	1431.55	1627.14	0	4444.1
SERPINA4	2.16047e+06	2160550	1.82449e+06	2.0896e+06	1.6558e+06	785520	346573	272510	224930	275498
PRDX6	12451.9	7597.77	7228.11	7721.9	8333.41	2856.62	8842.29	9739.99	5221.32	5829.72
BLVRB	44865.3	40901.1	33377.3	36449.6	36686.9	0	3844.86	9365.7	7246.07	1566.93
GSTT1	1116932	0	1.01097e+06	0	698816	2.32074e+06	2.34501e+06	1.43541e+06	2.5505e+06	1.43018e+06
CORO1A	70311.8	66595.2	31692.4	86424.7	70433.8	881905	309818	317040	523214	555995
STIP1	15094.5	0	0	11044.7	15916.2	16516	80896.8	28701.7	60119	22826.7
CDH5	13997.4	10459.4	26747.2	0	0	27630.2	3932.03	8246.75	0	27075.7
MAN1A1	125831	155296	92569.2	99145.8	98288.7	14619.1	4818.55	4464.12	4233.25	8388.15
TTK	0	0	945751	928045	1.67251e+06	0	772102	701993	2163033	2.376e+06
RNASE4	54540.5	44090.3	42420.4	41089.6	36634.7	181750	174512	183131	234750	208975
THBS4	395907	220790	160483	293524	118465	151434	97195.1	119679	277396	192567
KRT9	66233	18511.4	84494.2	24443.6	75818.4	33831.8	30238.3	41509.3	34088.3	114130
SAA4	2.67904e+06	2723035	3.66671e+06	4.74796e+06	8557982	14253758	14926807	18161230	30862172	40898776
FBN1	40340.2	37329	42418.2	36997.8	36116.4	114046	160095	152195	197463	139189
FBN2	0	0	0	0	0	23514.7	35110.8	18786.6	6960.07	6976.79
MYH9	3672.41	4199.84	3173.07	2207.3	2555.48	8386.32	16920.1	16793.9	28333.8	26320.7
TIMP3	26983.3	6669.97	7831.24	0	0	107389	98663.1	135959	98164.9	125361
IGFALS	10356213	10426307	9495597	8592294	7096651	5953870	5662700	6.10539e+06	6252373	4.66856e+06
KRT2	65604.1	68533.8	88184.5	30851.7	122101	76356.9	31445.2	17545.6	41956.2	75793.4
CHI3L1	46625.3	21381	41047.1	26903	22056.4	56749.5	42622.2	44583.2	37711.4	23794.5
SERPINF1	8753191	9481072	7886734	7.58075e+06	6437150	6.93674e+06	7.89728e+06	5566225	5141751	1.95585e+06
CFHR2	328718	394583	730440	325908	332498	596191	919604	841343	727522	372313
TAGLN2	21346.3	31678.6	21691.2	9400.31	7140.38	41148.3	43407.4	36101.7	19461.3	13396.7
COL18A1	145442	146693	111272	121200	96127.4	380246	583690	612160	1.07199e+06	738534
GP5	874932	964809	769558	788457	600237	201912	165671	168113	181441	148400
MNDA	0	0	0	0	0	0	18727	13905.6	38361.6	26535.1
PTGDS	0	0	0	52659.9	0	158966	3363.68	168288	87156.5	17459.9
BTD	0	0	0	0	0	50331.2	2882.5	1103.47	30667.4	56035.9
AFM	45588	51757.9	47827.4	68990.3	43385.2	2041364	91318.9	108120	110190	230053
RPS10	0	0	0	0	0	1165.6	1729.78	2443.89	0	4482.7
LIMS1	9805.01	0	5683.86	11786.6	10712.6	19709.8	16386	17524.2	36399.1	9578.08
PIP4K2A	0	0	0	0	0	961.414	6100.85	4550.36	7310.22	10990.5
MASP1	126113	116890	127846	130202	99974.2	254428	308313	288639	274201	287732
CCT3	0	0	0	0	0	7307.03	8198.54	9788.06	13468.4	19118.3
COMP	189268	148882	149144	117596	105271	21940.5	32761.1	22233.4	9294.79	0
VEGFC	24535.2	26465.6	7170.59	0	0	22714.7	60416.4	49468.2	78785.9	71502.4
SELENOP	4945853	4.82973e+06	4.64798e+06	4474791	4.18576e+06	16679667	20120702	21924648	33257286	35080576
CAMP	184637	166200	174463	150395	179374	924834	1.42275e+06	1723252	2.0146e+06	1951743
VASP	16708.3	12388.7	8666.93	12698.8	11982.7	9758	17173.3	20592.2	29256.7	29297.6
DNM2	0	0	0	0	0	2.24194e+06	0	284487	383045	389527
INSL3	0	35324.9	0	0	0	148053	224602	262921	377664	377341
LUM	72558.6	61574.4	43565.1	22335.9	38872.3	684672	31106.5	56993.6	60916	111115
CTSC	0	0	40383.9	0	0	15233	20708.8	8378.29	64306.3	54196.3
APOC4	666098	667598	740935	884475	1.15127e+06	3.04671e+06	4.21642e+06	5183727	9174498	10705321
PLTP	154824	192560	277444	513543	423594	171354	153135	183226	324720	491427
INHBC	64228.2	66593.3	62072.4	77704.8	92295.5	83864	71468.1	75545	84734.3	95323
MANF	0	0	0	0	0	19714.7	12084.3	18002.9	11862.9	10448.6
CCL18	0	0	0	0	0	109996	114112	114493	309670	257012
CTSW	8489.52	0	0	13479.7	0	11197.9	21530.5	85078.1	35141.2	11204.5
INHBE	18764.5	16227.5	10022.2	9421.46	8707.34	14152.7	44004.2	38325.7	42241.1	38322.7
ANTXR2	50692.5	48439	38725.4	42963.8	46437.3	51400.1	192940	204330	362845	335356
RAB15	23066.5	18083.4	26106.6	0	18514.3	53622.7	75284.7	91576.7	112164	119801
DEFA1	2192515	2.27364e+06	1.51235e+06	1.78596e+06	1.49409e+06	6539817	6.06903e+06	6579614	9394991	8167974
ARPC4	22515.6	33774.4	15414.7	0	0	41054.9	39810	28858.9	22385.4	25743.2
MYL6	0	0	0	0	0	0	17614.3	30473.1	27747.5	32169
ACTB	598004	597410	572550	519430	467275	560775	875963	874749	1056967	788562
CDC42	4602.79	0	0	2226.74	3413.91	1760.79	7415.31	5400.45	11259.9	3786.57
KRTDAP	8643.16	11817.9	8585.05	8863.3	10541.8	49197.8	62932.2	101113	128004	211696
ACTR3	0	9289.58	6600.54	7070.64	12445	12142.5	19936.6	19402.2	25029.8	38469.8
ACTR2	0	0	3509.94	0	0	0	2494.06	5736.67	4132.84	3608.74
ARF3;ARF1	0	0	7567.17	0	0	15896.9	21443.8	15772.8	17611.1	9550
RAP1B	43658.5	33819.2	31926.4	39013.2	42203.9	53996.1	52482	72725.1	85081.1	71748.9
RAP2B	0	10705.4	0	0	0	0	2932.18	2005.65	2833.37	0
RHOA	0	0	0	0	0	10945.2	10147.1	16489.8	18726.9	16935.1
LYZ	420844	419020	328800	340294	325447	1.35439e+06	1.45313e+06	1.68594e+06	2.14443e+06	1.94689e+06
B2M	0	2561.78	10559	0	0	40563	14383.3	10150.8	22104.8	18535.3
TMSB4X	0	0	0	0	0	29873.5	10014.1	23618	43676.4	26155.7
ACTA2;ACTG2;ACTC1;ACTA1	164144	162043	113948	116131	80043.8	123557	189154	246493	230105	174327
H4C1	163285	82405.8	107227	94737.8	88311	192098	774141	870956	1.28844e+06	1.02575e+06
RAN	17887.5	13265.5	10208.5	0	0	14068.8	34508.3	31270.1	24767.7	44182.7
RAP1A	0	7317.97	0	0	0	13562.1	10304.3	9529.49	19399.1	34293.8
GNB1	5989.29	0	0	1065.09	774.195	892.782	9331.61	9588.19	16815	0
GNB2	0	0	0	0	0	0	0	0	4030.79	0
PPIA	13148.8	28669.4	13066.6	22144.5	18083.1	24967.7	41694.6	66236.2	74363.6	57936.1
GRB2	0	0	0	0	0	0	2818.79	3479.18	2522.14	0
RAC1	1.77619e+06	1.52945e+06	639286	760146	0	1894042	3.02006e+06	2351921	2.346e+06	2.27941e+06
YWHAZ	10603.5	7147.49	6899.45	5097.66	1995.44	10852.3	29121.7	24797.9	32391.1	20358.6
EIF5A	3678.05	2657.12	2754.94	1839.73	3591.63	8328.04	13174.4	14510	9708.43	9461.98
TPM4	0	0	14611.7	0	0	12346.2	19482.9	19459.4	35628.7	49509.5
EEF1A1;EEF1A1P5	0	0	0	0	0	33556.2	51612.6	29765.4	59498.5	89003.3
TUBA1B	41456.5	20428.3	31512.4	30724.8	22516.7	90492.3	53910	55729	53858	41418.9
TUBA4A	0	1927.18	0	0	0	14556.5	1157.82	14377.9	11937.3	9169.5
H3C1;H3-3A;HIST3H3;H3F3C;HIST2H3A	75225	45046	58361.6	27814.5	56988	204010	499994	507960	817599	864002
HBB	243802	222935	183013	199182	136466	3.0594e+06	362623	354399	498764	650307
HBA1	204680	192563	189958	191471	173830	3.46806e+06	327365	343191	409800	611130
RELN	9342.55	10520.2	6325.69	15009.9	13496.2	29272.3	30223.9	31913.4	58485.5	76042
GPLD1	54135.4	77207.9	104859	67282	68275.5	329722	40283.5	39616.1	54775.1	88058.5
HAMP	0	0	0	0	0	10859	34028.7	1529.71	8410.45	0
HSPG2	62534	56329	45396.4	57245.6	40450.2	19364.9	10907.8	11724.2	12952.4	13214.5
MPP1	0	0	0	0	0	0	2118.33	2145.57	2397.44	8842.93
CLTC	0	8951.02	0	0	0	5004.38	5222.68	6656.52	6986.79	0
CAP1	0	3477.45	1859.27	1635.66	2478.58	4215.83	8093.81	11924.5	15715.6	7780.17
DEFA5	0	0	0	0	0	27920.8	40347.7	34185.6	46098.2	0
CFHR3	25038110	25381890	25127866	20759364	19592220	4.64057e+06	3.58817e+06	2736668	1.57872e+06	537419
CFHR1	33553370	31339146	28375224	27519888	22838160	48023292	67111344	70001312	83784296	70730056
HGFAC	143850	133129	186942	161023	139962	2775627	3042038	2.96177e+06	4.71596e+06	4.4675e+06
COL14A1	0	0	0	0	0	232957	84593.3	75969.8	46544.3	329291
ITIH3	58304.2	70252.7	64164.6	53370.8	54017	213259	60383.1	48912	46640.2	51255.2
LGALS3BP	67571.4	28511.2	49418.6	24506.5	6700.14	113191	21380.7	29353.4	27030	54414
DMTN	0	0	0	0	0	20002.1	5644.98	96268.5	23768.8	96641.8
AHNAK	13007	0	10672.2	0	0	4855.82	16873.2	46805.3	120610	41066.1
GALNT2	0	1187.63	0	0	693.659	0	5773.49	0	0	1.02287
EFEMP1	372320	363428	378838	335233	207832	136224	76291.5	70353.8	70421.5	140470
FSTL1	0	6625.83	0	0	0	27802.3	23395.3	10322.9	22650.7	36149
ILF3	0	0	0	0	0	25709.1	5255.2	8741.09	17700.8	16172
PTPRJ	0	0	0	0	0	0	7810.42	6747.45	0	0
PLA2G7	13699	0	10504.4	14466	48876.5	30159.1	21112.8	20849.7	48579.6	50664.8
LCP2	0	0	0	15490.3	0	13444	8508.96	19517.6	18544.8	6377.16
SPP2	21693.5	10730.6	21808.9	30152.8	27649.6	160870	199482	146766	173685	83698
MMRN1	94523.4	96923.6	84081.3	78342.9	65549.8	355297	627080	649393	784675	935967
SEMA3B	0	0	0	0	0	0	3420.8	8828.77	10963	12830.4
PTPRS	5397.53	0	6143.47	0	9197.31	0	0	32858.6	0	0
ILK	10968	12758.3	10491.7	6764.06	3933.54	13270.8	28971.8	30085.1	26472.9	18631.5
APOF	67235.9	72858.5	103171	52913.9	110498	134313	136115	163529	161471	278941
ENPP2	12476.1	12317	10445.2	6743.6	5059.37	1894.59	738.241	0	0	0
FGL2	0	0	1756.49	0	0	4650.8	5502	5591.47	4851.66	0
HABP2	165680	168451	221882	211438	238243	660252	590731	550186	672898	594020
PDIA5	0	0	0	0	0	0	427.3	325.587	951.847	2230.06
DSC3	24059.4	23738.2	15453.8	16444.4	20527.8	183255	147221	184979	238693	264062
ITIH4	21438056	22954316	20431048	19913198	20033574	20454834	22177860	17657710	18951884	11967187
LTBP1	98041.7	102800	90070.8	86223.9	69943.2	354144	353242	366155	682592	796089
LTBP2	2549.11	0	0	0	0	2841.63	2428.91	3234.39	4768.84	2194.42
POSTN	20854.1	14341.3	23319.9	26762.4	22991.9	14989.7	13710.2	12898.3	13957.6	7647.8
PCOLCE	250671	261565	281370	225576	185750	1.13265e+06	1695583	2.08327e+06	2.75942e+06	3.68607e+06
PON3	947315	1074851	1.36834e+06	1161118	931656	4.10146e+06	2.08326e+06	2.76885e+06	4975572	8937514
RAB35	26889.3	28953.5	24451	0	23857.4	53895.5	57803.2	55609.3	60028.1	103431
ANGPT1	20713.4	33797.4	13243	7146.09	0	13333	49088.4	52763.6	76902.2	76549.3
RSU1	0	47530.3	38624.2	30914.8	29054.5	100026	88853.4	76501.3	113755	41444.2
FCN2	91304.6	91300.3	81448.7	72907.9	76452.6	417208	602216	553868	700649	919195
MAPRE2	0	0	0	4866.58	4465.58	11673.7	5225.66	5488.64	0	12497.4
TGFBI	254216	251888	246389	250884	231801	320171	364778	298948	314553	166630
ADIPOQ	0	0	0	0	0	0	0	0	0	0
ZYX	0	0	0	2523.06	596.8	11064.1	3758.46	6379.53	5914.33	6152.05
IGFBP7	11512.9	10993.4	9980.15	7943.35	7222.49	16833.8	39205.4	36882.6	47736.5	41572.8
EXT1	19955.2	17574.3	14814.8	4541.63	67851.7	0	0	0	0	0
DPYSL2	0	0	0	0	0	11668.4	10050.6	9002.1	7986.49	3530.87
ECM1	123283	90968.4	168430	186178	176318	61018	35553.1	27923	22695.1	25398.9
CCL14	0	16518.8	34284.8	34167.1	33773.4	71455.9	122047	106469	114155	95439.8
MAN2A1	36062.4	34949	33563.9	20805.3	18992.2	3038.96	0	0	3916.95	10579.1
MYLK3;MYLK4;MYLK2	0	0	0	2941.56	0	15746.5	14812.4	11656.7	19695.6	34778.5
SVEP1	13796.6	5410.6	8459.2	5778.12	9690.63	17122.2	8526.75	10775.4	17855	17139.2
PLA1A	0	24745.7	22279.3	21623.6	17839.3	102799	118757	130803	141772	73771.1
FBLN7	0	0	12641.7	12376.1	12921.9	69924.8	65135.1	60770.5	72880.9	67165
ACTBL2	19826.9	13260.1	0	0	850.917	22300.8	26206.5	34148.5	0	0
METRNL	0	0	0	0	0	6776.61	10885.2	12016.6	0	0
SFRP4	0	0	0	0	0	0	4346.7	6245.67	14908.7	13124.2
NOTUM	0	0	0	0	0	0	21346.1	22956.6	31849.6	36818.4
APOA5	106927	102044	103066	131144	104030	649129	1.18766e+06	1.13433e+06	1.86786e+06	2326300
SBSN	1244.43	1551.9	1380.87	2634.87	1726.57	294.107	1124.03	1969.19	5755.79	9275.94
OLFML1	0	0	0	0	1060.27	18902.4	9941.09	9597.98	9126.01	5808.96
PAMR1	12343.1	0	22769.1	22777.8	18990.8	58527.1	136072	111981	119172	9851.59
VIT	0	0	0	0	0	5375.54	27635.8	1141.67	32018.1	26011
NPNT	0	0	0	9454.24	0	32618.7	58529.8	66619	48353.9	55363.8
ADAMTSL4	247526	288964	197187	327726	269302	197478	461080	488948	763500	846766
ADAMTS13	26435.8	28727.5	38386.7	0	0	15228.3	0	0	0	0
CYFIP1	0	0	0	2768.77	0	8213.76	3737.5	6505.86	6879.53	4680.59
RASGRP2	0	0	0	25427.8	7710.59	5370.46	6032.3	6756.34	13672.1	43113.3
DCXR	0	8817.07	5507.27	0	4651.25	0	2420.36	2632.16	2558.87	2182.49
SERPINA11	67668.6	73397.4	66594.7	50760.5	43320.4	94361.5	90860.8	85315.8	101015	55871
OAF	98618.1	94938.3	82654.6	81758	99744.4	74514.4	60193.6	40068.8	42399.8	37056.9
FERMT3	50262.9	50253.8	49472.1	33427.1	37142.7	118112	120664	133985	146783	107294
HRNR	0	0	692.441	1901.98	0	0	0	507.211	0	2665.18
PCSK9	22029.7	0	30168.7	12051.6	19172	78238.9	36038	42291.6	57635.1	78805
DIPK2A	0	0	3186.53	0	0	51224.2	38562.2	52323.1	41176.3	61785.9
ANGPTL6	0	0	7182.83	12820.7	6311.02	8878.28	15523.1	14307	15833.8	9450.8
SUN3	1.17996e+06	1.26565e+06	924508	765158	644628	0	150050	0	463865	0
BPIFB1	0	0	25078.1	0	29480	26429.8	48965.1	39523.1	78671.4	34106
SNED1	17084.5	17705.6	13227.3	7250.09	8413.95	14438.9	35992.7	35398.8	43265.4	35598.1
TSKU	31937.9	27257.9	25164.1	12869	0	65682	36142.1	25627.7	27204.4	54631.6
CFHR4	0	0	0	0	0	52107.4	0	0	0	0
PXDN	4942.78	10838.6	6931.83	5781.19	4777.38	3901.78	22930	21473.9	24134.3	15682.6
NRGN	0	0	0	621.4	0	630.627	1500.36	300.659	6696.15	6882.88
HTRA1	0	26543.2	21205.1	22923.6	26206.9	149048	180109	182054	303087	121590
OSTF1	0	0	0	0	0	0	749.926	0	0	0
GLG1	0	4590.49	6804.14	7019.61	3947.31	67503.9	77595.6	74253.3	96892.1	39102.1
PRG4	1.49968e+06	1.40757e+06	1.52272e+06	1.33088e+06	1.1562e+06	6094672	8992161	10163244	14567153	16397078
RNASE6	0	0	0	0	0	21153	16053.2	9580.74	27903.7	31251.5
LRRC59	0	0	0	0	0	0	4283.83	0	9523.44	0
EFHD2	5254.02	0	2911.55	0	0	0	6359.91	7388.58	9480.99	8286.46
CPB2	831767	861998	764746	907010	863993	2.83542e+06	3309197	3.09631e+06	3785293	3.42797e+06
CNDP1	2116.7	0	0	1890.71	1204.58	14393.4	4058.39	5510.47	9816.23	4260.64
PRAP1	25715.7	19280.2	30378.3	38018.9	36560	0	8040.28	4772.18	22030.1	11553.7
PGLYRP2	1092038	1.1193e+06	1110571	912832	875065	1.1331e+06	481221	453073	499225	554784
PEBP4	63760.3	56204.1	58259.3	57393.2	56458.9	43532.6	27672.4	23038.3	26610.5	15437.6
CPXM1	5124.45	0	7284.99	0	0	18314.9	6745.41	37230.1	18181.7	0
VAT1	0	0	0	0	0	0	0	0	4644.77	0
MMP19	5295.76	0	2853.64	3554.87	3896.62	9060.1	29497.2	14477.1	22375.9	0
COL12A1	0	0	0	0	0	6414.96	11649.2	13698.8	7133.75	17244.3
ATF6B	31793.7	0	5320.89	0	22440.7	87413	87794.9	140652	121245	97356.3
RARRES2	194332	190438	200817	144765	112641	622985	743754	767063	1.0614e+06	1.21226e+06
TUBA1C	0	0	0	0	0	0	3084.01	8638.79	0	0
ERP44	0	0	5409.71	5231.82	0	34040.4	46685.9	41299.5	111854	84526.6
MENT	0	50682.4	36409.3	72536.8	97573.1	191525	123631	216393	288046	383624
COLEC11	34651.1	41929.2	28459.8	30008.8	43862.7	20426.1	3751.31	26016.2	19261.5	78775.6
CHID1	0	0	0	0	0	0	31280	15428.4	41466.3	80574.1
C1QTNF3	12511.1	9872.79	11187.5	5979.64	6079.1	5127.44	31099.8	24780.2	29427.1	22494.1
ASPN	9326.06	0	0	5395.62	0	3368.79	29703.7	16985.2	19021.1	33436.3
CFHR5	592970	587514	452501	338340	380783	1.56172e+06	2.31867e+06	2.37504e+06	1.76207e+06	151291
FUT8	0	0	0	0	995.051	11140.3	8058.53	5522.66	10240.8	13193.4
FGFBP2	15994.4	22002.8	17422.9	24676.2	29329.4	0	28362.1	28770	30607.1	21083.9
PDGFD	0	0	0	0	0	78871.2	44975.5	381694	37786.8	63104.6
TUBB1	41546.4	31455.5	17117.1	25765.5	27769.8	72625.7	66949.1	67575.1	99898.2	86685.5
ANTXR1	35393.7	24081.9	20902.7	16488	16495.1	61024	159606	180197	271952	253455
PARVB	5437.4	0	2767.97	3219.73	7599.09	5115.43	19075.1	16876.6	27675.5	21735.1
SPON1	0	0	0	0	4067.52	14117.9	42281.2	34891.4	24300.4	39226.5
APMAP	39742.1	44770.7	44892.5	47055.8	71282.1	42894.1	48152.2	61879.7	148509	196566
IL1RAP	0	0	0	0	2175.92	24402.1	4307.24	2169.97	7855.83	20444.2
SPINK5	0	20343.1	15918.1	0	0	105257	32213.7	84095	111603	25403
CRTAC1	183495	242606	212156	223344	232989	602659	791972	723332	1.16576e+06	1356033
SAR1A;SAR1B	0	0	0	0	0	0	17159.9	19767	38340.9	40673
PDGFC	0	0	0	0	0	17958.2	7704.12	32526.5	58455.4	44685.5
OLFML3	52739.1	59979.6	0	0	0	88136.2	110744	89325.8	301215	42552.6
OLA1	0	0	0	0	0	18156.3	17247.7	10861.3	13376.2	259593
C1RL	905692	370251	555947	368374	602275	2.43938e+06	812208	625516	724432	205847
ABRACL	0	0	0	0	0	1504.4	0	4327.85	3797.78	0
DNAJB11	0	0	0	0	0	0	0	7774.38	42047.1	69648.6
MARCO	0	11164.4	14378.8	29101.6	16112.7	16576.2	22361.8	24932.9	52547.3	37095.4
FETUB	251285	249132	248286	357201	242796	295179	94138	90092.8	95712.7	127650
PCYOX1	85269.5	121134	150442	174504	327820	194332	135471	194967	324094	402904
SERPINA10	2.4562e+06	2671931	2293357	2.05535e+06	1.90986e+06	290304	216948	199536	264617	259321
PCOLCE2	0	0	0	0	0	53054	15930.4	147029	61565	59333.3
ASAP1	22847.1	18127.3	0	16573.1	19793.8	23306.6	24760.8	23940.1	35661.4	33058.8
CORO1C	0	5884.64	0	2619.88	1767.73	12675.9	11538.6	5049.19	15418.1	3105.68
NOTCH3	14904.4	11134.3	13935.1	15957	14254.4	12887.1	15520.5	15611.9	25604.4	14373.1
MINPP1	48859.1	50029.1	30660	28002.2	24348.3	41459.2	17173.6	20738.3	6590.66	10288.6
HPSE	31600.1	32165	30668.7	38732.5	38517.5	238767	392037	412524	580472	580569
ST3GAL6	53886.5	54885.5	44573.3	0	0	140812	37964.7	40822.5	43406.6	107276
ITM2B	0	954.691	0	0	0	21252.5	33006.3	32366.3	45912.1	28538.7
PRG3	80725.8	0	0	0	0	0	2507.65	43965.1	7169.36	30262.4
TLN1	50459.9	51958.5	49117.9	38002.8	32831.4	83547.2	115541	120415	141343	102355
HYOU1	8862.19	10495.9	0	4912.82	6936.84	50111.6	32095	38318.3	89595	22513.2
LIPG	1609.78	1649.64	0	0	0	8407.18	9385.04	892.77	9034.5	26198.6
EMILIN1	2742.64	0	5910.33	0	3357.31	10413.7	15357.8	12194.1	15798.7	6429.12
TLL2	3305.63	0	6854.21	0	0	0	1389.96	917.583	0	0
FCGBP	159657	170363	177061	198365	135950	59045.8	13642.9	14930.5	15581	16695.7
COLEC10	31040.6	0	33273	35790.8	49662.3	68251.5	39822.5	31704.8	34838.3	32070.9

## Sheet: Fe3O4@SiO2 NPC of C1QA spike-in
	NPC (5%)					NPC (50%)
PG.Genes	0x	5x	20x	50x	100x	0x	5x	20x	50x	100x
IGKV3-7	23323818	424657	445528	12956433	20676418	751341	720388	0	596107	0
IGLV4-69	75556.3	0	41661.8	23253.2	4013.21	0	0	0	0	0
IGLV8-61	3.18331e+06	3.50527e+06	3.20775e+06	2.64978e+06	2.39063e+06	392644	432547	340424	249027	245850
IGLV5-48	0	34070.3	21038.4	0	31828.3	0	0	0	0	0
IGLV7-46	526508	557354	476990	551402	524520	0	0	0	0	0
IGLV2-18	2.62727e+06	1.19909e+06	2497702	2.07822e+06	1.86904e+06	62660.7	55874.3	68858.2	82231.9	17699.2
IGLV3-12	0	0	0	0	0	3072.33	0	0	0	0
IGLV3-10	609003	654175	523294	484689	522564	25394.8	30911.1	17313	24764.1	25767.8
IGLV3-9	8456493	7364611	8132005	7.54037e+06	6503457	374911	366558	285465	232372	156191
IGHV3-64	763306	191111	1.05828e+06	499137	613525	20875.4	11056.7	13060.3	7666.99	8282.52
IGHV4-4	333266	130139	348705	176371	258884	26796.6	25706.4	11913.2	15744.8	10195.3
IGKV1-27	693764	434426	404672	259527	284476	0	2069.48	0	0	0
IGKV2D-30	431185	0	409826	343243	0	0	0	0	0	0
IGLV5-45	194772	349350	246952	0	10119.5	1507.02	0	0	0	0
IGHV4-30-2	1.69609e+06	1593982	1.524e+06	1176311	1.48302e+06	0	0	0	0	0
IGKV3D-15	3.05e+06	3.04619e+06	2.82924e+06	2.13453e+06	2.13008e+06	45703.7	50614	32216.5	22222.6	13357
IGKV1D-8	2.23204e+06	559709	0	0	436766	0	46829.8	5682.14	0	16227.2
IGLV5-52	18715.3	23660	22767.8	0	17725.5	0	0	0	0	0
IGHV1-45	271430	0	236668	288032	168090	0	966.772	1727.37	0	0
IGHV3-49	13425127	11495856	11783396	8556631	7761348	320121	327845	182095	190057	151473
IGKV6D-21	180581	192694	187767	147684	148408	4086.05	2036.17	2477.32	1454.91	0
IGHV6-1	8.06761e+06	8.29444e+06	8326724	6.26758e+06	7.5894e+06	246841	204962	210083	138036	150764
IGHV3-15	4732647	713029	3.65961e+06	4045355	3440285	90780.5	73353	69525.7	50572.2	42148
IGHV3-21	75195.7	375818	87536	64154.5	20482.6	8587.87	0	0	0	0
IGHV2-26	378282	412798	578213	423139	329642	6077.7	38385	24396	23360.4	15465.4
IGHV3-73	751606	792854	735957	615593	607249	26693	14712.8	12222.3	12718.2	8063.83
IGHV3-74	20747150	20929380	23189288	12455100	15472362	923950	833445	925327	564929	420223
IGHV3-43	561941	222001	0	131069	120979	0	0	0	0	26901.8
IGLV9-49	2.21425e+06	265139	2.13475e+06	2.17911e+06	1.56123e+06	57001	69625.7	88726.8	44490.3	50980.1
IGHV3-72	11392933	12079719	12113772	13848254	9293122	216889	326694	373156	234853	52268.7
IGHV1-69D	7839842	7.13769e+06	6.63733e+06	6.39823e+06	4.20944e+06	154190	107404	103933	50164.1	39385.7
IGKV6-21	442550	140858	95666.8	288193	312914	12533	12652.6	14913.5	8584.95	6956.94
IGKV3D-20	6007990	7.13415e+06	6.26281e+06	5828627	5.44731e+06	272296	233605	197905	155930	64017.7
IGHV1-3	1.16192e+06	1.34145e+06	1.15259e+06	1.27807e+06	871560	44598.6	46683.3	29471	168144	26200
IGHV1-18	1.11605e+06	570061	38349.2	385766	251993	0	0	28934.7	0	0
IGHV3-20	265896	85780.8	123457	160210	47296.9	0	0	0	0	0
IGHV1-24	237960	125630	160609	141438	102754	0	0	2413.5	14761.6	0
IGHV4-28	3.08557e+06	2.77392e+06	3.0807e+06	1.49534e+06	1.79522e+06	75517.5	73270.6	65713.7	61725	63973.8
IGHV3-35	4.65412e+06	4.407e+06	4421903	4.81138e+06	3228336	98728	100777	91674.8	58523.4	53088.6
IGHV3-38	1529990	1.4614e+06	563859	1.37229e+06	667193	52158	44392.8	44900.1	27463.3	14739.9
IGHV5-51	2.50238e+06	2.29471e+06	2244062	2.03219e+06	1.40031e+06	68677.5	28815.9	47580.2	23614.5	33651.4
IGHV1-58	229823	237844	0	253026	0	0	0	0	0	0
IGHV2-70D	2.4764e+06	441249	279550	218501	148924	71268.1	0	0	22287.6	0
IGKV3D-7	48269072	83036920	142665	42782476	43237088	2152311	2244598	1.80056e+06	147075	124755
IGKV1-8	1.38956e+06	1.29953e+06	1.2987e+06	1.00416e+06	1.06896e+06	55705.9	58859.4	70578.3	25701.2	26523.7
IGLV5-39	2.24196e+06	127709	91813.1	91897.6	1605370	56096	43721.6	73168.7	0	0
IGHV7-4-1	69038.6	26018.6	70029.8	27027.5	47034.4	0	0	0	0	0
IGHV3-64D	3.91624e+06	2.26706e+06	2.85103e+06	4388891	2.67494e+06	129025	153326	135612	122078	119386
IGLC7	63329.2	30135	33835.3	17124.6	58882.9	8122.65	12147	3927.35	6759.74	0
SSC5D	17863.5	21682.3	25262.8	29160.6	15344.3	36901.9	49845.3	38786.9	48600.1	48510.1
GLTPD2	15713.2	48237.1	0	0	0	60133.8	4780.22	26058.9	17906.1	5923.67
MASP2	285680	280340	311778	298859	362607	200093	224085	208244	176508	217730
RAB27B	538.878	0	829.573	0	0	2024.17	2670.99	2876.1	2631.02	1622.37
QSOX1	315501	386180	308911	249532	273599	918258	968973	878268	929190	1.00681e+06
AGRN	16521.5	24441.4	14700.7	0	8517.63	29522.3	37263.1	32979.4	32327.4	35605
CHL1	0	10142.9	0	0	0	0	99042.1	0	0	0
CCL21	0	0	0	0	0	4398.03	3310.85	10350.5	0	635.584
FCN1	0	0	0	0	0	13686	7668.18	21205.3	14658.5	15271.4
ISLR	0	0	0	0	0	0	0	0	0	0
TPP1	0	8491.22	0	0	6041.34	9344.66	0	15070.9	4599.02	20792.6
NRP1	34428.9	12350.2	13555.8	17283.1	24171	29695.3	31937.8	27758.6	42585	120238
APOL1	385993	392836	372345	414375	305989	224916	206950	234700	231821	313812
LECT2	61935.3	0	0	47363.5	14124.1	243891	252344	234410	203987	222114
HNRNPDL	14213.8	0	0	0	0	6471.48	7283.33	1341.49	6205.48	5301.59
ARPC1B	0	19055.3	27416.7	42509	25780.5	4484.62	4309.1	29399.9	0	6918.41
ADAMDEC1	130808	0	0	0	164100	12974.7	23711.3	23190.2	28826.9	26816.7
CHAD	0	3537.69	7678.82	0	4860.75	35571.8	34299.2	40171.2	34366.9	42716.8
CCL16	11837.4	9525.16	9307.05	0	9256.51	75171.9	83342.6	78507.2	69902.3	54392.1
PLXNB1	6382.13	16600.9	0	30702.7	2752.41	0	0	0	0	0
COCH	0	0	0	0	0	17158.7	23792.5	28390.6	23310.8	28192.3
CD5L	39400640	38102612	38430352	32203138	31410920	1169697	1.1592e+06	1.01009e+06	930429	811457
MAN1A2	0	0	0	7895.78	8929.05	0	7219.73	10718.9	4635.9	3251.23
WDR1	0	4946.91	0	0	0	5497.53	4323.78	4378.39	0	3809.44
ICOSLG	0	0	0	0	0	0	0	0	0	0
CILP	9535.03	0	0	0	10029.2	8380.34	7021.13	6513.63	4924.22	9038.93
PDCD6	21754.7	22484.8	16660.8	0	17168.9	0	0	0	0	0
SKAP2	0	0	0	0	0	7597.51	0	0	0	2439
PGLYRP1	0	2815.72	0	1704.94	0	0	1983.32	2216.06	6504.96	7846.66
FCN3	445650	534342	532302	681366	753890	150102	188960	155347	180320	238415
ATRN	0	0	0	87854.9	922.182	36029.2	10204.2	116837	0	11944.5
STC2	2632.24	0	2333.77	4783.12	24032.7	12223.4	10084.3	9518.61	10159.9	5351.81
WISP2	0	9104.57	0	0	0	16431.6	23206.8	26687.6	34439.2	20816.4
ECM2	0	0	0	0	0	1706.21	750.486	0	590.712	459.88
CLSTN1	13995.1	16882.2	30335.8	10376.6	41608.7	55701.3	58022.1	65739.4	60288.2	58868.3
PAPLN	8190.69	8052.3	0	0	3806.41	9091.83	7195.59	7841.96	7342.11	5645.46
APOM	981775	1.12672e+06	937834	975173	842691	1.34554e+06	1.45433e+06	1.70161e+06	1.59298e+06	832595
VNN1	0	0	0	0	0	0	0	0	713.723	0
MPIG6B	21011.3	3824.6	38573.8	0	0	0	21498.7	32116.3	10278.2	31828
LDHA	13366.6	0	13073.6	13146.5	9269.86	7760.54	9026.59	9032.66	7984.75	8649.92
ALDH1A1	0	0	0	0	0	0	0	0	32202.6	59793.3
CP	226884	227663	207956	268397	343225	90379.7	65094	71608	40950.8	36439.2
F8	6549.6	16672.2	9922.82	19171	5368.17	22750.9	22021.9	23182.7	17264	10973.3
F13A1	36550.8	39329.1	48092	33926.1	53191.9	42075.7	43508.3	51798.5	92579.9	215315
PGK1	10890.1	13139.2	9131.29	5393.06	2885.12	2822.36	2786.14	2149.88	0	0
AK1	10503.4	13721.7	13186.8	0	16797	10509.7	14151.9	8890.12	14759.5	9858.29
F2	13441918	14347409	15136920	16429901	16247529	48527676	55451804	53900408	63887368	58093060
C1R	2.03567e+06	2.3483e+06	2.59195e+06	2.88534e+06	3198592	12304070	13152472	12323525	13297333	12907913
HP	1.97822e+06	1.69774e+06	1.79198e+06	1.74454e+06	2.26183e+06	702213	548450	605457	250333	305504
HPR	1.16581e+06	1.296e+06	1.20711e+06	1.1189e+06	1.04798e+06	83081.1	108259	88687.9	72762.3	74152.9
F9	45586.9	45136.4	60183.5	60598.7	165957	70283.8	83909.9	109118	196768	565947
F10	43132.8	79039.4	67344.7	64108.3	64438.1	33663.8	32276	50166.4	70102.6	152520
CFD	280583	544666	283513	245596	256610	722948	913002	718071	740230	699784
PLG	61716496	62342980	60697452	54747188	49846780	13350511	13767014	10202210	11626415	13582404
F12	10239503	10443246	9997748	9947709	8786824	34993404	39390996	35684252	37082196	40413200
PLAT	0	0	0	0	0	19394.6	2473.91	2200.73	2547.56	22693.9
CFB	32594194	34636792	32977170	31027018	31986162	636766	541785	495849	780698	2631319
CA1	17171.3	7549.03	0	0	0	0	0	6799.1	5156.19	1667.9
CA2	5441.66	0	1877.59	0	0	0	0	0	0	0
SERPINC1	1415108	2.19044e+06	1440278	9141892	3.43932e+06	8937817	11152488	4939615	7237183	567032
SERPINA1	704965	525135	538006	356158	1.22562e+06	851549	681724	1218785	1482435	4256040
SERPINA3	261826	299960	255789	206560	559259	217060	174210	205719	148936	338734
AGT	75981.8	66503.4	70523.9	64897.9	90240.1	80716.5	85140.1	101324	86483.8	124655
A2M	198083	142477	157426	96128.9	414907	271418	219329	331385	255582	284620
C3	221150624	204301856	205538592	161770032	137349200	44563572	47348356	47399268	51303880	72039336
C5	2282620	2315962	2576647	2.35217e+06	2984632	494455	462636	525818	586904	223388
TIMP1	64103	52308.9	61145.2	13949	73842.8	22339.5	19760.1	17789.7	12889.4	18337.2
CST3	714911	385921	240230	658140	616927	358450	332348	253958	188782	156403
KNG1	21121904	22526962	22955112	23111894	20942548	67985856	74177512	66620848	69830720	71691688
PDGFB	0	3970.76	5607.08	6432.6	3020.43	18763.5	21414.2	18310.5	19001.5	21698.7
TGFB1	50150.6	141514	128200	42470.6	42361.4	192314	246518	233395	201679	206230
IGF2	1.23978e+06	405138	1.423e+06	1.0697e+06	1114126	2.33778e+06	2454670	2.64888e+06	2.95173e+06	2934970
JCHAIN	8462863	8440622	8500638	9358776	7250400	255713	278253	260945	224994	190452
IGKV1-17	2.68548e+06	2807942	2.76279e+06	3.14923e+06	2.32638e+06	114568	104075	86075.2	64433	34619.1
IGKV1D-16	368374	305550	283751	271262	230060	0	0	0	0	0
IGKV1-5	2.64327e+06	2.58226e+06	2306057	1.88928e+06	1.74461e+06	69637.5	27671.3	54406.3	32333.8	43376.7
IGKV3-20	13997916	13129518	12723605	10332369	10932146	487260	492742	493924	403323	364932
IGLV1-44	3.7603e+06	1.58828e+06	4295475	3.36291e+06	3.89988e+06	151649	108045	118466	92445.4	56132.6
IGLV1-47	20074174	22245322	18769786	16096696	15276504	1382248	1.47623e+06	1.37299e+06	935220	549895
IGLV1-51	3.49796e+06	3.23421e+06	3.36725e+06	2.26688e+06	2.71506e+06	111768	118707	91102.8	83176.1	54552.4
IGLV1-40	3.54623e+06	84849.7	2692622	2.47334e+06	2.17916e+06	135792	103154	99355.2	59023.5	55374.8
IGLV2-14	7132028	7470108	7950424	5.30534e+06	6.0812e+06	196502	158749	155577	107216	94413.8
IGLV2-23	683934	0	683122	453815	0	21328.2	21016.4	0	0	15592.2
IGLV2-11	5.92041e+06	6471231	5.87861e+06	4007691	4.69108e+06	383628	365778	422484	284065	229847
IGLV2-8	3.96369e+06	4.42003e+06	4.07618e+06	3295251	3.68373e+06	126388	111259	125434	77099.8	70563.8
IGLV3-19	1020545	1.20313e+06	1.02893e+06	984205	977440	65912	55668.6	60853.7	102662	26489.8
IGLV3-1	96721.7	0	103956	0	88579.7	0	0	0	0	0
IGLV3-25	69088.9	102112	124335	0	66716.5	0	0	0	0	0
IGLV3-27	170690	61356.1	136727	155603	104117	4575.85	4541.98	4190.11	0	9964.6
IGLV6-57	5921.43	0	0	0	14158.1	0	0	0	0	0
IGHV1-69	123357	0	0	83933	48126.7	0	0	0	0	0
IGHV1-46	197292	76234.1	230339	170170	124596	6656.78	3456.64	6779.71	3893.01	7686.77
IGHV3-23	621786	238246	744178	375679	411890	7648.09	31578.3	42901.7	0	36532.8
IGHV3-13	1.73501e+06	1762236	1.6287e+06	1.34785e+06	1.00667e+06	64620	47309.5	37179.9	17633.1	18367.4
IGHV3-53	58036.3	158157	114278	0	0	0	0	0	0	0
IGHV3-7	13475609	14039106	13963793	16402946	11932328	556943	526885	450241	300357	236521
IGHV2-5	886726	692546	896332	573255	424284	46686.5	50831.6	39186.7	28130.1	38897.5
PIGR	159368	86854.9	52644.8	71370	46366.6	6543.3	9555.82	8341.54	6595.8	0
IGKC	175291600	233504208	166824304	105248264	103717712	8960544	7367855	6431542	840543	2.73653e+06
IGHG2	48189596	41234264	43265364	42921404	36058296	3.14488e+06	2.65135e+06	2.49614e+06	1.25382e+06	1462746
IGHG3	37657060	37002464	38987756	34290924	28977912	3.47233e+06	3.47271e+06	2.42071e+06	2.19164e+06	1.56748e+06
IGHG4	7.07293e+06	2248584	5414741	6.02741e+06	5.18979e+06	416946	246291	159190	0	74607.8
IGHM	234633520	243103760	240247680	235606720	231846544	9479227	9488793	9598174	7.45868e+06	7.13434e+06
IGHA1	16399226	15285311	15358802	14073532	14667802	3.4203e+06	3074659	2961721	2.37339e+06	2454820
HBD	4596.51	0	1587.57	0	0	6049.81	8189.74	0	10732.5	5763.93
MB	0	0	0	0	0	0	0	0	0	0
COL1A1	6677.36	0	0	0	0	0	82429.3	0	59221.3	5680.27
KRT14	140962	55108.1	157966	95601.9	30412.8	32030.7	17225.6	16468	49292.2	71814.5
SPTA1	3847.05	7284.91	4893	808.899	10294.6	4925.08	5062.78	6207.23	12984.2	20916
APOA1	27621504	29436508	30539538	43673556	30521668	82927752	105391264	102402056	67325528	31722672
APOE	22099178	23870286	24384360	22862274	17865842	104765456	116466504	101251712	69428496	13230019
APOA2	6.57901e+06	7145705	7508359	12122951	9834606	18264454	24618302	23179022	19821160	10857895
APOC1	9893971	9921605	9677251	6089837	4673929	15603380	19218662	21661900	14078010	4553826
APOC2	4268198	4602980	3.80898e+06	3213103	4884195	2.67997e+06	3.10268e+06	5.3051e+06	5.20521e+06	2.97071e+06
APOC3	10425743	9063418	12798526	7.78739e+06	10250072	3062156	2.88456e+06	6532778	5234448	14732501
FGA	542263	651696	632394	633028	447036	597379	541822	484821	462056	308821
FGB	33992.3	43527.6	59202.9	24787.3	27636.1	88623.3	85353.8	80176.6	87357.7	77969.4
FGG	29013.9	65261.9	32764.6	29577.7	23777.3	65173.1	68259.6	71775.3	78374.2	70213
SLC4A1	61472.8	54946.2	43358.5	76438	55668.4	53735.6	69043.7	68823.4	114167	153679
CRP	23804.1	5131.19	9078.94	0	0	31327.6	36302	33578.2	14159.4	4829.54
APCS	42984660	50372804	55385248	52831224	60944268	4.68868e+06	6.14377e+06	5.94909e+06	8685514	4.07121e+06
C1QA	3.60532e+06	4344585	6897686	9901251	15821297	19559914	20893834	26488336	40951212	91573368
C1QB	9202607	10535332	11383389	8786032	12685143	58173120	61886368	59289604	55688020	57704236
C1QC	6.37463e+06	7.44174e+06	8.29315e+06	8572360	9942969	49574068	54078448	50279284	54313672	51407528
C9	1.61155e+06	1.92201e+06	2194886	2.73158e+06	3.69473e+06	3456795	3062623	2920962	2483476	1.25353e+06
APOH	36438396	34989316	32282470	28514716	28134652	2.19069e+06	2313401	1.38451e+06	2.05061e+06	1.81692e+06
LRG1	0	7283.87	0	0	1995.84	16808.6	11685.5	16653.5	6630.99	6334.54
FN1	5182328	5.74261e+06	6691517	8991814	12772177	1.12775e+06	1.12967e+06	1.63484e+06	2.55675e+06	5319724
RBP4	422849	253553	265172	231483	197422	64423.1	67128	45244.7	29089.8	46138.7
AMBP	77412.2	95920.4	79565.8	79799.9	81010	36576.5	30812.9	32464.8	30725.2	37087.1
ORM1	105399	82756.3	50394.9	27358.8	251210	201146	153149	170719	40846.7	35513.8
AHSG	4.46105e+06	4914736	5099517	5.34884e+06	4.24512e+06	549849	546232	562436	650825	817035
TTR	235140	210359	132938	144247	139629	219880	238316	297441	232789	536032
ALB	91620912	64193448	39413248	18304604	105622016	65776948	49220280	52649512	15268544	22773030
GC	313900	267609	202013	106309	439201	229086	165138	197706	69526	79919.8
PPBP	22285378	21610736	23373004	18293078	17533356	55742504	64666160	58835580	61420048	47307956
PF4	1.54003e+06	2.00553e+06	2.06942e+06	1.99782e+06	2968944	11724489	13166754	16116074	18787972	20512170
TFRC	0	13957.8	0	0	0	0	0	20.9276	0	0
TF	831982	652297	540036	297443	1.8304e+06	841297	783800	573361	206265	219264
LTF	91825.2	118145	145569	154444	235031	2.44985e+06	2.53291e+06	2.40811e+06	2.41547e+06	1.90297e+06
HPX	1.13795e+06	944661	891866	931104	1.02514e+06	289818	190704	211573	59969.5	62530.9
ANG	126308	44066.8	66240.2	115622	109592	478124	468407	480657	516436	541229
F11	996306	1821240	1.1108e+06	826921	917484	3.98847e+06	4449204	4230896	4.35223e+06	4360115
KLKB1	3.65827e+06	3.84311e+06	3.72745e+06	2.60718e+06	2.86888e+06	6467634	6390185	6463478	6308472	5.69213e+06
MMP1	7957.08	11534.4	3085.45	6636.58	0	30240	35667.1	34766	30353.9	38979.4
SLPI	17631.1	13597.2	1666.09	0	12979.7	63081	75740.5	66820.7	74970.8	69417.5
C4BPA	65076324	57617188	55516972	42681532	41179056	6174772	7947396	7.70921e+06	7.70093e+06	5.46923e+06
VTN	13955742	16992254	19300668	26866436	30636152	131798424	154785984	156169040	193329312	215865024
PROC	44030.7	51467.1	46473.5	54558.2	67181.9	13590.5	14570	21697.4	24270.9	27074.7
ALDOA	18633.8	7925.35	10433.2	19863.1	9489.25	0	2809.7	0	2680.68	2889.83
ANXA1	2135.77	1864	0	984.826	847.491	7260.42	10109.4	6852.81	8913.62	3222.9
PDGFA	49699.6	120521	91881.5	0	51607.9	192564	228664	248752	199768	176430
APOB	9492765	11214329	9867435	5.9205e+06	4.85788e+06	12694003	11805152	13612379	12350194	14021100
PRNP	0	0	0	0	0	6600.42	5151.61	6671.75	18586.2	10992.8
LCAT	50560.3	49699.7	43212.8	30152.8	32007.6	25467.9	17072.1	25319	16355.7	27209.4
HRG	13698000	15289345	13455988	13869784	12157853	60064032	63375368	58691816	61700028	62171576
IGLV7-43	8396188	8717941	7.71359e+06	5980023	7.9375e+06	288889	292843	310020	248110	196442
A1BG	140948	114444	110890	84618.6	345221	211548	173119	203244	95212.9	107180
KRT6B	96452.8	0	0	67496.7	0	111065	31091.1	25990.3	28793.4	110252
KRT1	233993	71606.1	87023.9	142036	56840.6	98462.5	64187.6	39665.5	52521.2	265668
VWF	34496.9	44236.5	43921.5	46721.1	46296.7	30406.1	17159	36380	41821.4	63942.2
SHBG	38681.9	5593.78	30332.6	41584.4	0	25848.5	7063.39	27380.7	15646.1	4717.27
GAPDH	25690.9	35169.9	33092.2	0	18796	57073	70483.4	71572.7	68561.1	72094.9
IGKV1-16	1.5502e+06	1.65245e+06	1.36144e+06	1.30289e+06	1.16382e+06	36747.4	36806.9	35451.3	20716.5	34283
IGKV3-11	27994850	23932320	25471102	22081450	21371516	662063	753802	642963	465428	321674
HLA-A	9624.55	5692.74	0	0	0	2963.5	45297.5	23501.2	26272.9	18898.7
CAPNS1	12954.4	5416.44	16697.3	0	8422.82	26171.6	21959.9	28313.9	19993.6	1434.79
IGF1	139663	185603	139924	97557.6	115203	228551	250645	214838	232240	211851
ALDOB	29357.5	23217.9	14099.8	15974.9	27495.8	0	10317.1	0	0	0
APP	14530.9	47918.7	42247.2	41835.8	49097.5	54868.7	60595.9	57708.5	64994.3	143251
APOD	920113	1224052	1.00536e+06	1.32422e+06	1256346	1.41811e+06	1.6974e+06	2.04709e+06	2.04536e+06	1.62378e+06
ITGB3	15302.9	11959.8	3170.51	0	6135.73	11355.5	12068	12334.8	9563.58	10147.6
S100A8	69521.9	33424.6	58127.9	253016	82715.8	43948	75662.7	52471.2	44198.1	19843.2
SERPINE1	87934.6	145755	129233	65664.9	62323.1	96703.9	108144	100760	83268	99691.9
SERPINA5	1.47234e+06	1.66967e+06	1.48277e+06	2.06516e+06	1165696	4496563	4941435	4612219	4.43604e+06	4231068
SERPING1	20499956	21709476	19960640	19806200	18675988	13529987	13905554	9314170	8.28148e+06	2.24026e+06
CFI	708313	323389	787382	734199	940260	67841.7	55996	63450.8	65078.6	129208
F13B	116887	152468	144491	97650.3	185368	8881	9906.27	10463.4	9009.45	9334.66
MPO	60546	47006.6	69115.9	69913.4	59180.1	167678	195283	219220	254358	89558.9
ICAM1	0	737.766	0	0	0	5621.85	5240.94	3864.1	2441.01	0
CLEC3B	2328220	2.40625e+06	2412943	2491345	1601287	9202951	10756117	8965095	8876194	7.48941e+06
SERPINA7	11316.5	4506.34	8198.07	0	21610.8	24404.9	18163	24338.2	14321.8	13064.9
SERPIND1	1683365	1.64041e+06	1.97721e+06	2005657	2.56865e+06	3.32977e+06	3.71474e+06	6307685	7015903	5.11015e+06
ITGB1	0	0	0	0	0	5174.52	4338.38	7022.56	0	14835.5
BCHE	0	0	0	0	0	43728.8	11228.7	21242.4	11433.2	15719.4
IGKV2-30	3.83428e+06	2791362	2.86024e+06	1.05274e+06	1475458	108372	67972.5	74603.5	30283.5	17635.7
IGKV4-1	22238192	20335060	19213384	17547348	15162484	597472	466754	392219	374886	348851
IGHV4-34	2.79327e+06	2.77789e+06	2.89975e+06	1.61776e+06	1.91307e+06	89065.1	117551	105189	62432.9	103574
GSN	18044680	18620970	17168974	15430010	15223642	46207900	49117184	40559556	44966720	29082720
C2	3.80702e+06	2.30275e+06	2295237	709979	433010	138899	128459	148536	143118	144115
S100A9	26580.1	63167.7	13694.6	82517.4	27899.5	15371.8	13968.5	11768.5	14880.9	18093.7
APOA4	7633194	8444847	9314588	12943420	18150710	1.67326e+06	1.63008e+06	2.73454e+06	3.63425e+06	12905387
CKM	0	0	0	0	0	0	19105.1	0	0	0
SERPINE2	0	0	1550.34	29240.1	0	7055.18	19728.6	11579.7	14846.1	5619.8
PROS1	3.40256e+06	3.15575e+06	3.16421e+06	2.23292e+06	2437784	283275	341536	366806	373329	361769
CTSD	0	0	0	0	0	0	0	0	5307.16	0
ANXA2	0	0	0	0	0	0	264.696	0	368.498	469.574
C8A	1.90627e+06	1.92847e+06	1797912	1.81484e+06	1417218	868433	858888	636258	868849	1.16103e+06
C8B	2.98467e+06	3.00551e+06	2.96878e+06	3.02054e+06	2.40115e+06	1.55888e+06	1.6056e+06	1.28398e+06	1.61342e+06	2.07676e+06
GP1BA	0	0	0	0	23361.6	15237.3	12959.3	18673.8	9962.6	12955
C8G	2723417	2.85521e+06	2.65983e+06	2405352	2.08234e+06	1.19555e+06	1.19729e+06	960883	1145753	1.59961e+06
CAPN1	0	6203.66	0	0	0	7843.45	25836	22471.7	25007.6	22926.2
TUBB	49295.8	67577.8	58121.3	19159.8	31752.1	30317.3	51434.9	53172.8	56995.6	124487
PSAP	1503.65	0	0	2244.94	0	0	0	7334.84	0	10204.4
PFN1	0	14184.8	20593.4	18623.9	16300.2	22319.5	18665.7	29191.4	19191.1	8275.05
APRT	0	0	0	0	0	1458.66	3489.39	3483.75	5507.69	5088.52
SFTPB	0	61508	0	0	0	0	27400.3	0	6265.4	0
THBS1	4.1606e+06	4931733	5863362	5748628	6001124	26026404	28620858	28435044	28075632	26957332
RNASE1	89509.6	108767	101756	77396.1	75784.1	250662	243418	220498	213859	194762
COL1A2	0	0	0	0	0	7811.1	14491	8922.93	8136.11	10014.6
SERPINA6	12447.4	3000.88	1959.11	0	4930.97	13576.8	0	12109.4	0	23667.7
SLC3A2	0	0	0	0	0	0	0	0	0	0
ELANE	70401.2	36377.7	47742.1	55732.4	52431.7	31895.6	20199	24374.9	26022	27413.6
MMP2	44828.8	39597.9	9321.49	30894.5	13874.3	0	0	0	0	0
MMP3	0	0	0	0	0	0	6323.13	0	4094.33	5331.05
SOD3	0	0	0	0	0	4255.17	5256.57	0	13232.5	3853.92
CTSG	38967.3	63485.7	40313	36595.7	32897.7	180134	181016	199315	166672	146018
ADH4	0	0	0	0	0	39030.1	31746.3	51821.4	25931.9	27143
MGP	33802.5	125958	135158	0	111215	78496.4	77799.6	92532.4	71812.4	53819.5
ITGA2B	85286.5	203738	82954.2	81908.3	56663.2	106189	116035	122934	89002.3	99947.1
LPA	1251906	1345428	1.72305e+06	1.22657e+06	968777	955933	652426	745843	873232	936896
PLEK	10161.1	14490.5	0	0	0	25947.8	9329.3	10124.2	13435.9	20814.5
CD14	198173	213110	232286	154355	66333.8	108112	71268.7	100784	57071.9	25179.9
COL4A2	0	0	0	0	0	0	9711.11	10597.7	11402.9	7834.15
CFH	47151876	48047528	46182216	40128440	35653184	10754612	10725070	7542992	7744168	7.22979e+06
SERPINF2	159843	170878	145568	226760	214379	453417	480985	407003	512392	382774
F7	14315.9	14427.5	40187.2	17011.1	21060	13087.5	14502.7	13505.1	13949.2	8929.12
KRT16	2293.98	2386.64	0	354.62	0	681.129	2900.68	1058.23	2486.17	4243.14
DBH	55345.3	0	0	0	0	0	0	0	1988.11	0
SPARC	0	0	0	0	0	997.536	0	1735.11	4858.81	2043.3
INHBB	0	0	0	0	0	1045.63	4596.88	0	59711.3	92358.5
CTSH	0	0	0	0	0	5123.47	2014.06	4256.82	4321.09	16602.9
C1S	5.08713e+06	5.61588e+06	6322228	6.42611e+06	7753299	27513126	32558110	28798902	31908258	29836716
LTA4H	0	0	0	0	0	0	0	0	0	0
ALDOC	0	0	0	0	0	0	0	793.244	0	1830.61
C4A	3.31268e+06	3.84128e+06	4299702	5.54697e+06	4.37899e+06	4.36605e+06	5590457	4.96553e+06	4473549	3.36959e+06
C4B	97166808	106531824	122233896	113902416	137329296	51880600	55854764	47555808	53041960	46247584
PLA2G4B	0	0	0	0	0	0	0	0	0	0
SAA1	50461.7	32875.6	71491.3	74330.9	51245.9	43897.7	53038.9	53253.4	51404.4	41224.7
	12139558	12155096	12743567	9322438	12838109	2461574	2.18918e+06	2.28882e+06	1.91128e+06	2.06265e+06
	1.35178e+06	1.3938e+06	1386561	979011	1.07228e+06	90000	96014.3	86055.3	61715.3	56893.7
	375830240	380747488	326996064	355115104	320995136	17768768	16964590	12651669	9374132	6.45507e+06
	114130144	131331680	122568128	145189792	114186536	4617139	4.84783e+06	4.35123e+06	3.61456e+06	3.29544e+06
	213436848	172931824	200829408	285818784	174305776	8.374e+06	7.03482e+06	5.65497e+06	4.62923e+06	3.35884e+06
	123389528	112668696	98273376	115183680	98621008	8503097	7.69772e+06	7.24637e+06	5555455	5.06376e+06
IGLC3	28676256	42758556	19077194	21059610	31174564	1.53048e+06	1.72064e+06	1.31706e+06	809808	409342
IGHV1-8	644887	746340	169622	0	282178	154583	35868.1	90728.3	0	33968.8
IGHV3-43D	1.44157e+06	1.34024e+06	1.35841e+06	1.31684e+06	968752	30825	36104	27983.4	8120.37	7006.27
SRGN	134195	26581.8	152662	168246	106262	72095	66944.7	65338.6	51502.5	65884.2
RNASE2	0	0	0	0	0	0	11746.5	6743.24	8671.22	5477.96
H1-4	0	7030.01	0	12684	0	34636.7	38663.3	35504.5	40194.8	32403.4
C7	1833901	1.73424e+06	1.90135e+06	1.53005e+06	1841672	537716	466059	451756	270427	106109
TFPI	22199	4038.69	40864	24443.7	0	37874.9	47348.5	46324.6	40155.9	48369.9
PF4V1	2.64316e+06	3.26004e+06	2.87388e+06	2.97453e+06	3051628	15813775	18027842	18196300	17501094	17723942
CLU	804822	901990	923225	1.03614e+06	1.02059e+06	732739	1.09437e+06	1.88433e+06	3670513	7607120
HSPA5	17167.7	24426	19058.4	15203.6	25470.6	11642.9	13896.5	12894.8	11705.2	18410.7
HSPA8	8312.9	15436	5175.28	0	0	11271.6	6006.56	12474.4	5165.03	5502.37
SLC2A1	20049.3	37092.4	19566.8	25834.7	27539.9	27148	29535.7	38099.1	49561.5	71331.8
ITGAM	14539.1	11539.2	10982.8	0	3919.6	7313.71	4081.66	7733.53	9330.2	5540.48
MBL2	196795	213365	219398	160018	194504	16636.1	25377.9	15658.2	10809.6	16450.3
SPTB	5476.49	2417.84	6333.42	3845.25	6838.99	7002.26	6869.21	11770	19016.4	37166.3
LAMP1	0	0	0	0	0	0	0	0	2240.33	0
G6PD	5294	4482.57	4197.88	0	1516.52	2168.5	2676.1	0	3641.24	0
CETP	199778	103892	110050	59202.1	78706.2	110139	55223.8	84760.1	34462.4	27973.8
EPX	4618.62	0	0	0	1598.45	11672.3	8580.95	9370.11	12984.5	19595
PABPC1	0	0	0	0	0	8292.93	6836.34	3052.72	9056.07	5462.91
COL6A1	30213.3	18851.8	39469.5	35699.8	36005.9	18975.9	21853.9	15098.7	22443.5	15394.6
COL6A2	0	0	0	0	0	22454.3	31266.2	24932	26034.1	21744.5
COL6A3	107769	143482	105680	97975.1	100747	316512	357236	328041	346128	372261
F5	226461	224925	228529	175178	177631	220610	228130	194145	170618	81758.4
RNASE3	1908.02	8287.89	0	0	0	32913.2	46476.6	42324	31073.3	41932.2
ACTN1	13069.3	18979.2	14928.7	4836.21	13657.2	25144.3	29249.3	32482.8	21726.2	16839
CDH1	0	8208.57	6774.48	0	3171.89	74169.2	74217.7	85745.5	77032.9	101431
SRC	3619.03	3947.59	3798.15	1446.77	2513.44	4440.02	0	4585.31	3587.77	3534.33
PEPD	0	0	0	0	0	56010.1	0	0	0	0
GP1BB	16937.1	24781.8	22959.8	20776.7	32856.1	20508.5	21741.6	13761.4	17415.5	15279.8
LAMP2	0	0	0	0	5973.5	0	6619.68	7564.4	4845.33	6120.33
RNH1	0	0	0	0	0	0	0	0	0	0
BMP1	12806.5	13133.8	13060.2	0	8700.31	22985	18455.3	18634.6	15179.4	13443.7
CCL5	35485.5	46965.6	36945.4	22097	26622.3	134017	139406	150800	127255	119994
NCAM1	0	0	0	0	0	0	333.505	0	0	0
EEF2	0	0	0	0	0	9371.25	7624.77	7610.71	10161.1	5489.74
KRT10	222837	77230.7	157203	62577	22469.9	39465.5	37267.9	18757.5	44424.3	72361
KRT5	21831.9	0	1551.83	0	0	1211.64	1671.82	3474.37	0	11865.1
C6	5.20379e+06	5571753	5132501	4.43582e+06	4284584	643568	662252	812547	1.4198e+06	353498
PRG2	4976.63	0	4384.8	0	0	15272.3	11895.2	11719.4	15560.1	0
LCP1	30385.8	18187.8	32661.4	33842.4	36325.2	22441.4	18916.9	32499.1	32471.4	9588.71
PLS3	27979.7	25375.9	48758.1	31613.5	43193	25631.2	3988.17	25714.7	27896.8	0
SELL	20493.6	30909.7	25351.7	20735.3	29599.3	43573.7	54723.3	50196.9	37613.9	17778.7
CD99	0	0	0	0	0	0	0	0	0	0
NID1	0	6317.03	0	0	0	3066.31	0	4464.5	8063.36	2508.73
PKM	23700	18422.7	21044.6	27013.1	20489.7	19535.8	15627.7	14925.5	12595.6	16878.5
HSP90B1	0	6960.87	0	16931	8633.81	1586.4	11464.7	10663.6	11160.1	17913.6
GP9	8363.23	19777.8	5572.99	2837.89	3106.79	10784.7	9724.38	5841.41	6653.78	4988.71
MMP9	84423.1	53492.2	64241.8	95440.2	98026	17616.7	17831.9	18698.5	19883.1	17309.6
ANPEP	6493.42	0	0	0	0	1160.24	197.994	6742.03	4409.89	2078.81
PVR	0	0	0	0	0	0	0	0	0	0
CPN1	104942	111468	108215	193030	315925	249201	285832	289766	325480	343948
B4GALT1	35774.5	31174	35526.7	20430.8	20721.2	19312.4	13621.8	29822.3	39584	15724.6
EZR	0	0	0	0	0	6461.46	6761.53	5745.66	5997.4	6247.93
IGLL1	37316616	16280639	31194602	21919436	20615506	411586	297266	538466	314103	228963
ST6GAL1	15003.1	65890.7	0	0	35990.7	25231.4	39660.8	37781.5	32134.4	22678.3
TIMP2	20585.5	13181.2	6929.86	9258.78	7410.56	1738.52	0	2110.93	3222.34	2166.96
CD44	0	0	0	0	0	0	0	9581.29	0	0
ANK1	7146.54	0	919.667	2083.63	0	3441.74	4610.28	6466.44	11905.1	27068.5
H1-5	0	0	0	0	0	30451.3	14380.4	13752.8	26934	32765.2
EPB42	27113.2	11027.3	330249	13230.6	0	29972.7	33865.1	35835.6	58883.9	132966
FAH	0	0	0	0	0	0	0	0	9370.75	0
BPI	0	0	0	0	0	1640.76	6632.91	1058.05	1025.34	2368.03
ITGA2	0	0	0	0	0	0	0	0	0	0
CAPN2	0	0	0	0	0	24396.9	22308.1	19030.1	21946.1	25708.9
LGALS3	58628.5	22764.2	22968.5	43144.5	40441	11754.3	12723.9	12485.7	0	8127.75
IGFBP3	3.88625e+06	4.80773e+06	4.32754e+06	4212758	3263296	8684856	8869876	7.99798e+06	9473148	9297245
IGFBP2	46884.2	90099.7	66969.4	34932.9	36800.7	148733	159857	170199	163570	173956
VCL	6570.54	8618.05	4411.64	0	6354.22	9227.78	7073.55	7581.25	5473.96	3756.54
LBP	1.64519e+06	1.39011e+06	1.31648e+06	919813	950148	2.23544e+06	1.64726e+06	2.12808e+06	1928734	1093657
PAM	20712	17664.8	33781.3	14595.7	0	27326.1	30691.5	30467.3	24653	20022.2
VCAM1	4651.75	4696.24	4432.02	0	3052.99	2403.65	0	0	0	0
ORM2	401118	437260	387244	301198	396178	641614	681163	628487	456888	561704
ITIH2	492684	521534	495749	672190	616988	113143	91283.5	132319	149189	252845
ITIH1	1.3496e+06	1453351	1.40023e+06	1.5676e+06	1605032	317914	268030	352860	401384	658852
TYMP	0	2987.08	1971.01	0	0	2409.1	3147.89	4269.23	3352.39	4751.74
CR2	14830.2	13861.6	13112.4	15188.2	6829.89	0	0	0	0	0
TCN2	9146.36	12819.2	22816.3	36869.8	0	35560.8	37602.9	39641.7	36770.9	51147.1
AZU1	0	8622.57	0	0	0	49260.1	109460	83378.5	101100	79300.2
RAB5A	0	6428.76	0	0	11562.9	0	0	0	6912.91	9241.44
PZP	0	0	0	0	0	483.739	215.824	0	0	1097.17
OGN	0	3557.29	0	0	0	3067.16	12785	12855.6	6639	0
C4BPB	1.51328e+06	1.33376e+06	1.30264e+06	1.03947e+06	857934	96686.6	142394	130403	124794	105246
FLNA	51993.7	49793.9	59081.5	45712.4	41623.9	58633.7	69022.7	65141.7	53103.9	82882.2
CD9	0	4063.33	0	0	0	0	3432.15	5504.54	2244.81	0
TNXB	16363.6	21472.2	19635.9	23556.2	31628.7	8806.37	9671.15	10373.2	10002.4	10481.5
GPX3	1.05751e+06	1194444	1.00911e+06	615948	716030	59509	43481.7	50412.5	37696.9	62770.2
IGFBP4	28893.2	23839.1	30437.2	45253.5	26698.8	131218	148126	120108	122865	125446
CPN2	48776.1	49092.9	56185.5	40920.9	72906.7	58622.3	55077.3	66703.1	78078	143583
PROZ	3850.16	1390.19	0	0	1341.98	4467.66	4019.78	4036.01	3239.08	5147.98
IGHV1-2	4368544	4.65332e+06	3.98419e+06	4.0681e+06	2.42878e+06	142543	126348	68312	47071.9	30537.4
CES1	0	0	0	0	830.647	935.021	0	1604.46	2446.17	0
FBLN1	2.26613e+06	2.24397e+06	2098584	2.00171e+06	1812069	1.79551e+06	1.71516e+06	1.76445e+06	2.28007e+06	3.13264e+06
ITGA6	0	36049.7	17198.3	0	0	11075.2	18021.9	13296.3	9716.28	10588.2
PPIB	27935.6	21233.9	26485.2	23455.1	19484	137969	144023	147729	129144	137791
WARS	8370.03	0	0	0	0	3819.76	5246.3	8817.75	5848.39	14177.7
PTPRG	0	0	0	0	0	0	0	819.154	0	0
CFL1	21090.1	18404	24462.3	17271.8	16649.9	27333.4	30278.5	30147.8	30333.7	21739.8
BDNF	0	0	0	0	0	4829.26	11404.1	19699	29571.1	24502.9
PRTN3	5979.21	6259.66	0	0	0	6445.03	8206.32	9200.58	12108	7691.43
IGFBP6	56100.3	58720.2	45794.8	44394.2	47077.8	52863.2	58685.3	53859.7	50526.3	39909.4
IGFBP5	58641.6	86855.9	44642.5	48840.3	47737.9	320521	358971	339642	332553	346686
TNC	17314.4	25183.1	24393	11403.8	9373.63	7680.04	8347.36	7114.79	8590.16	5491.67
AZGP1	45092.7	24407.5	22219.1	0	92922.3	36422.8	29814	24992.2	9054.17	13661.6
ATP5F1A	0	0	0	0	0	1248.07	0	0	0	0
CTSS	10948.7	8237.11	23619.7	0	0	38763.8	43705	45407.5	46757.8	42676
MSN	80205.3	90289.2	71780	61005.7	64125.9	258965	267102	242514	265936	314918
S100A4	0	2794.09	5525.58	3361.45	5992.72	12021.7	15685.5	17759	19308.9	12997.2
MGAT1	18101.7	17552	19339.5	10126.6	14177.6	63729	72435.7	74724	74810.9	85112.2
HMGB2	0	0	0	0	0	1228.93	24017.8	2154.86	1233.8	0
EEF1G	0	0	0	0	0	4536.3	4069.67	5129.95	4467.8	4216.83
MST1	1.50325e+06	1.64873e+06	1.56004e+06	1.24009e+06	1.2109e+06	333548	313773	244994	230857	200804
STOM	15249.5	9014.4	20133.7	15045.8	17826.3	28956.7	28108.6	31170.4	41073.8	39291.9
PON1	765642	914868	801749	1.00677e+06	972074	1.66024e+06	2.10039e+06	1.82711e+06	1.51024e+06	748114
YWHAQ	19500.1	11845.2	12146.1	0	19578.9	42650.6	47225.2	39918.7	25410.3	7204.87
DPP4	2117.9	0	0	0	0	4089.45	6521.95	8338.02	0	1161.29
CFP	1.08114e+06	2.04269e+06	1.75166e+06	1.15191e+06	1.16792e+06	1.04383e+06	1.23775e+06	907015	1.17078e+06	1.19096e+06
LOX	20059.4	0	0	0	0	39327.3	41640.5	77689.1	81949.5	37099.3
MAPK1	0	0	0	0	0	8026.21	63632.1	79869.9	49031.5	45334.7
GRN	2796.57	2741.15	0	13120.1	4726.03	10272.9	14040	20884.7	19639.7	27250.3
PCSK6	12106.6	10598.7	33653.6	0	10184.4	24736.9	30110.8	24925.1	28498.2	31209
CCN2	19191.7	9167.4	0	6158.77	13319.6	54459.2	58117.8	55356.5	53897.1	54435.4
TKT	4998.82	15539.5	2121.72	18936.9	3809.17	0	0	0	0	0
SERPINA4	1562448	1.56799e+06	1.72986e+06	1165288	1510804	397473	280476	346670	324650	300907
PRDX6	10120.1	9669.44	6547.29	1678.55	0	5392.84	4376.75	7535.71	6420.78	6664.25
BLVRB	29070.8	22703.1	20774.6	32149.3	24620.2	6756.51	8035.7	14841.1	17094	10303.6
PRDX5	0	7173.64	0	0	0	0	0	0	0	10431.5
PDIA3	19348	19759.7	24482.8	31982.8	23102.3	20604.7	18000.2	19361.2	16048.6	17372.1
CORO1A	8589	17320.3	17978.6	4896.33	6303.29	24992	24157.1	23651.1	23286.5	27128.1
STIP1	2497.3	7390.37	0	0	0	17269.6	2997.28	7781.45	8649.08	8640.87
PRDX2	24867.9	26693.2	25132.4	15407.7	0	16782.5	9449.6	13329.7	13257	2276
ACSL1	0	0	0	0	0	0	0	0	0	0
CDH5	17111.4	1962.48	2304.26	1030.92	24046.6	4940.43	0	3585.69	2425.08	9535.13
MAN1A1	89319	46274.9	97345.9	77562.7	96658.5	6687.85	3534.69	5779.81	8766.63	19039.6
RNASE4	47245.8	78211.7	59885.1	52747.7	34120.6	179922	209412	171732	210014	171933
PRSS3	0	0	0	0	0	0	0	0	0	0
THBS4	211060	230101	213515	177470	176185	95828.5	110361	84626.6	85785.3	63651.7
KRT9	84863	16402.5	14906.1	86879.7	27025.5	54925.7	37059.4	18373.6	16016.2	152876
SAA4	1.33967e+06	1.74715e+06	1.57197e+06	1.23619e+06	1213277	5292188	5899397	6598780	4.40091e+06	1.98001e+06
FBN1	8460.75	9644.22	11062.2	5650.17	6016.68	23255.4	23926.2	25274.3	24674.3	24951
MYH9	4018.88	3283.44	9575.35	0	4190.22	13916	17052.9	17285.9	15543.4	17390.6
TIE1	10046.5	4802.32	4861.06	0	0	0	0	0	0	0
TIMP3	6788.23	14117	0	6354.26	4201.8	39632.6	42104.5	44342.8	44306.5	36913.8
IGFALS	4.13681e+06	4.55788e+06	4457773	3984070	3703799	2361592	2564726	2236876	2.26628e+06	2.82784e+06
KRT2	551966	123743	355502	103984	59139	83100.3	59460.6	38941.5	75501.8	156356
CHI3L1	42016.4	114085	31792.9	91181.1	39898.5	74034.8	40701.5	57453.3	29821	26803.2
SERPINB5	0	0	0	0	0	0	4064.52	0	0	0
SERPINF1	4.42848e+06	5.22131e+06	4493508	4.53205e+06	3.75608e+06	5.9293e+06	5.21549e+06	4789898	4797665	5.5401e+06
CFHR2	232408	442183	279771	302016	201965	562935	602886	496103	454311	377822
TAGLN2	9092.84	3782.91	1599.72	8800.52	0	197.975	3799.17	4007.56	2374.89	1479.03
COL18A1	117675	150137	112345	95861.4	127507	362082	413686	387398	322851	314894
GP5	613232	616962	610559	396703	523435	221196	180893	212029	163869	72845.3
MNDA	0	0	0	0	0	5189.57	1200.48	1616.11	35299.1	4138.51
PTGDS	29811.6	0	0	0	0	14553.5	3805.04	10505.6	10514.1	12594.4
CXCL5	0	0	0	0	0	0	3464.76	0	4402.63	77268.3
BTD	0	0	0	0	11219.5	2086.43	1283.08	0	0	0
AFM	80183.5	66808.7	47486.1	31201.5	127861	83710.1	58745.4	71267.3	20945.7	28282.5
LIMS1	0	0	14930	7500.87	0	17784.9	27763.7	17275	6042.05	13258.2
CXCL12	0	0	0	0	0	27902.1	28870.4	37293.6	32701.7	40857.3
KRT6C	67295.3	20455.2	53259.4	23590	0	11006.7	11832.3	5378.44	20101.4	28850.7
MASP1	151702	161953	168732	183653	198212	366389	361243	303518	319036	392303
CCT3	0	0	0	0	0	1918.11	2608.2	3665.27	2520.85	3937.36
MAN2A2	6860.87	6707.69	8106.97	0	1803.39	0	0	0	0	0
COMP	205715	145192	125882	81987.7	131328	103278	99856.2	59379.4	63364.8	57527.8
VEGFC	2544.76	0	0	0	0	34404.8	44288.2	43888.4	39200.4	33365.4
SELENOP	2.38631e+06	2.56753e+06	2.61868e+06	2215865	2.25651e+06	7.76117e+06	9228071	8872853	9069685	9475676
CAMP	209288	275541	211123	118994	56089.6	1.34393e+06	1.36741e+06	1.01036e+06	193834	61059.1
MMP14	20537.5	0	0	0	0	0	11529.4	0	0	0
VASP	0	0	8045.65	0	6376.33	7654.85	10124.3	7623.18	7202.75	4705.11
CCT4	0	0	0	0	0	1150.8	1871.84	1486.33	1739.61	2206.49
INSL3	11446.2	14266.8	18241.5	0	0	95910	101395	107673	105159	131904
BCAP31	0	0	0	0	0	0	0	211.436	128.366	0
LUM	61694.1	74617.6	48324.5	269030	79303.3	31361.3	37145.3	28341.4	31356.8	70200.5
PRELP	0	0	0	0	0	588.826	0	0	0	7679.59
CTSC	0	0	0	0	0	6137.13	10942.2	14313	20112.6	40078.2
CRISP3	0	0	0	0	0	0	0	0	0	0
NAGLU	0	0	0	0	0	0	0	0	0	0
APOC4	638565	655042	645262	515517	551671	2437534	2.60976e+06	1.99909e+06	1.04058e+06	655645
PLTP	120093	133461	133370	90736	82731.1	127937	42059.4	94884.4	56298.3	42836.4
MFAP4	0	0	0	0	0	0	0	0	2968.62	10348.1
INHBC	86025.4	69381.7	75680.7	58253.5	81357.2	33056.3	50074.8	43190.3	55870.7	53186.5
MANF	0	0	0	0	0	11871.5	12902.5	10491.3	4529.07	19387.7
NAP1L1	0	0	0	0	0	0	0	0	0	1346.55
CDH13	0	0	0	0	0	0	0	0	0	0
CCL18	0	0	0	0	0	84971.4	98582.5	89096.6	95525.9	0
CTSW	0	0	0	0	0	14905.5	7517.94	4859.33	19154.5	5698.2
INHBE	16638.2	9859.67	7196.08	9335.97	12036.6	25605	31704.2	28060.3	27137.3	30750.2
ANTXR2	81662.2	34646	78870.3	53605.3	50338.4	161921	213849	206424	218075	99298.1
RAB15	14041.8	0	0	0	0	27388.8	28215.9	26512.2	18886.7	12127.6
DEFA1	1.41796e+06	1753536	1.74063e+06	1.31011e+06	1.25505e+06	3.45066e+06	3.80497e+06	4.0065e+06	3.52715e+06	2.87646e+06
ARPC4	21212.4	10750.4	0	0	0	17621.4	55243.6	58807.5	46841.8	15561
MYL6	0	0	8758.89	0	25304.8	10798.5	11310.9	15343.6	17618.4	21550.1
ACTB	208971	224881	200280	191133	174402	168611	200142	185915	143517	132662
PRPS1	0	0	0	0	4809.88	4559.89	0	0	8545.3	18369.9
CDC42	4149.29	2780.19	5857.04	0	2483.44	3591.55	5845.05	5772.53	3565.45	4135.02
KRTDAP	12990.4	10789	18809.6	15964.3	0	34986.9	42100.7	48816.1	21362	6299.19
RAB10	8155.34	19061.2	0	0	0	0	6815.96	11121.3	11518.8	0
ACTR3	8568.92	5283.27	3055.58	4103.12	8484.37	3582.36	5849.91	6117.17	3497.18	3037.73
RAP1B	28618.3	58885.9	74381.8	12865.5	0	29363.5	38557.1	44611.4	30777.6	18398.2
RHOA	0	0	0	0	0	4649.9	3427.35	3740.4	3234.32	2019.74
LYZ	492632	1.62943e+06	1.13977e+06	417399	341309	1.59326e+06	1.67929e+06	1.51949e+06	1.45798e+06	1.44858e+06
B2M	2485.44	0	902.587	1450.48	0	608.605	0	2805.42	0	0
RPS8	0	0	0	0	0	0	4946.34	0	0	0
TMSB4X	0	0	0	0	0	0	32270.6	0	0	0
ETF1	0	0	0	0	0	0	0	4521.84	4420.58	5592.66
H4C1	96178.2	77269	146116	71862.1	87115	375774	388660	368038	466748	560845
RAN	12392	9671.91	0	0	0	25532.8	9524.26	16471.6	20186.5	21219.9
PPIA	19268.7	4151.94	3866.96	8066.49	7453.86	18726.9	24754.9	26131.6	12072.3	6755.26
YWHAZ	5927.64	7300.46	4385.1	0	4848.31	9954.53	11701.2	9048.32	6478.64	2850.58
EIF5A	1891.52	2575.99	2268.99	0	3005.23	6291.66	6753.06	7940.07	6586.19	8129.74
ACTG1	39962.4	80960.7	0	0	0	62739.4	78138.2	55434.3	48597.2	13487.3
TPM4	0	0	1727.98	25441.6	0	9264.95	9800.73	11284.3	10503.2	8109.03
TUBA4A	10898	7611.42	5117.97	44649	15714.3	21958.5	25627	28676.1	27526.5	39363.8
H3C1	47783.3	1932.18	3051.73	47072.5	0	180487	225782	208873	249574	361401
HBB	141469	149013	145567	88019.9	164155	167707	160240	169890	115081	127897
HBA1	177845	171857	174020	139293	252418	214000	180929	190201	125156	104290
GSTO1	0	3217.76	2400.77	0	0	10370.4	7787.78	12505.3	8861.25	9798.63
RELN	12455.2	14475.2	966.991	0	0	17398.6	8583.33	12972.6	15771.1	21212.6
GPLD1	41397.6	44119.7	40083	68459.6	102396	16550.6	16021.1	19241.1	14998.2	21467.8
S100A12	0	0	0	0	0	5575.03	3879.91	8028.11	0	6306.28
IGLV3-21	1.21828e+06	1.08743e+06	746150	0	939333	0	535.785	1679.68	0	0
HAMP	0	0	3291.73	0	1118.46	15037.8	1578.29	16986.5	0	20047.8
HSPG2	145418	139457	130540	131307	129708	38371.4	43540.1	39161.6	32401.8	38576.6
CTBS	0	1860.13	0	0	0	0	0	0	0	0
CAP1	0	0	0	0	0	5614.7	39301.2	49368.3	14840.4	13298.4
DEFA5	8527.47	6958.67	0	4852.61	0	31151.1	32403.6	32629.5	36055.5	24738.2
CFHR3	16063197	9203683	10864088	12430445	11522840	2.47545e+06	2845862	1.97141e+06	2134776	2.36323e+06
TGFBR3	10812.3	11262	0	0	9846.26	0	0	0	0	0
CFHR1	7.16759e+06	7.07064e+06	6.78794e+06	6680472	5.78608e+06	11211043	13178066	11452053	11509289	9566836
HGFAC	20880.6	23839.9	28803.7	38192	42698.5	437579	457888	451391	443210	471285
ITIH3	71031.8	54582.1	48098.1	42422.2	62162.5	55406.3	52594.7	70569	60920.4	75936.4
PRDX1	51925.3	20698.1	48368.5	33800.1	38357	35649.4	32419.9	38028.6	28010.9	18276.1
COL16A1	0	0	0	0	0	4683.18	2133.32	5914.58	0	0
LGALS3BP	75799.5	70477.4	46022.3	16122.5	22298.7	20501.9	11548.1	13714.6	18366.1	115198
MFGE8	0	0	0	0	0	0	4137.28	4039.09	1973.69	0
DSC1	0	6291.83	6457.26	0	0	5329.13	5922.47	2359.07	5040.32	4732.5
AHNAK	0	0	0	0	0	7673.4	2742.1	1785.47	10475.5	5969.08
HYAL1	0	0	0	0	0	0	0	3778.11	1987.19	6609.28
ASPH	0	0	0	0	0	3029.65	0	1700.5	2686.25	0
EFEMP1	167638	185898	203276	169017	165147	42759	38698	47207.6	43474	28655.6
FSTL1	0	81978.4	0	0	0	15620.4	14540	13914.7	11752.8	20171.2
FAP	0	48885	0	0	0	0	0	0	0	0
PTP4A2	0	0	0	0	0	0	322.557	499.199	552.47	755.901
PLA2G7	3496.8	16377.6	10047.6	0	2015.2	12919.1	10693.7	10925.9	9086.45	7919.76
LCP2	0	0	0	32819.1	0	0	0	0	4096.57	0
SPP2	14209.9	10506.6	21192.2	29203.2	26931.1	66198.7	69513.7	75922.5	86997.9	119339
MMRN1	72540.3	80512.5	69641.6	46158.5	62190.3	310513	343368	353284	330517	351615
DNAJC3	0	7239.14	0	0	0	2591.65	6136.29	0	1881.92	13248.1
PTPRS	30191.8	15001.3	24908.7	0	11607.5	0	0	0	0	6475.88
MFAP5	0	0	0	0	0	1880.68	13304.9	16129.8	24456	24391.9
ILK	7246.43	5573.47	0	0	7300.02	19608.7	14351.9	14029.8	11930.9	25392.9
MADCAM1	0	0	0	0	0	0	0	0	0	0
ALCAM	0	0	0	0	0	2264.09	0	0	0	0
APOF	51862.9	55237	48877.4	60168.5	35618.4	77815	69646.4	74299.5	38620.2	19729.3
ENPP2	25750	11890.4	18060.4	12244	20251.8	0	805.344	0	6168.09	0
HABP2	74097.7	51342.2	41673.2	94760	213066	117773	176593	201186	549406	1143053
DSC3	8598.91	9342.03	12207.2	14913.5	9848.94	101119	107530	112896	114692	110415
IHH	0	0	0	0	0	0	0	0	0	0
ITIH4	12788267	13063517	13500991	12446175	14355374	14330469	15577943	13561733	11913284	8012574
PLS1	5178.1	5861.45	7286.99	0	4003.89	2114.47	0	2729.24	0	0
LTBP1	102780	103346	97446.1	85324	78112.1	416920	445945	410864	465879	456651
LTBP2	0	0	0	0	0	0	1013.17	0	1332.86	0
POSTN	18451.7	17381	16085.1	22120	10270	14464.2	14846.5	8617.27	6635.34	8627.12
PDIA6	0	0	0	0	0	0	0	0	0	0
PCOLCE	262689	726726	477878	216259	212602	1.27105e+06	1.48369e+06	1.17225e+06	1194161	1.16797e+06
PON3	568199	1.09508e+06	580527	557658	673663	720596	777326	904291	774618	293632
RAB35	11665.3	12876.2	0	5578.27	0	11022.4	9345.88	16047.3	11041.3	10075.4
ANGPT1	0	19845.4	0	0	0	37131.5	45849.2	33546.3	25986	32948.1
RSU1	16042.1	0	30914.7	0	12811.9	25795.2	30978.2	30493.8	24393.3	36847
SHH	0	0	0	0	0	0	0	0	0	0
FCN2	28448.6	43045.7	44111.6	46364.9	58176.4	238101	249886	267009	262684	254936
TGFBI	154531	174854	151582	133423	121263	290504	290462	282313	252218	220722
ZYX	0	0	0	0	0	0	3201.92	5537.44	3836.97	839.82
IGFBP7	16622.9	5765.48	5330.32	18325.3	0	71851.8	87988.7	62977.7	85262.1	78868.2
EXT1	23604.8	10117.8	8508.43	1410.79	9077.06	0	0	0	0	5573.49
ECM1	116387	104750	65187.9	162087	230205	27660.9	32283.1	35870.5	81345.2	178612
CCL14	52766	58694.3	37557.1	109284	44679.8	155422	148875	148646	129595	68007.8
MAN2A1	95869.1	70080	36282	36281.8	23191.9	23903.6	0	0	0	0
AOC3	0	0	0	0	0	0	0	0	1334.3	0
SVEP1	8575.62	2379.5	27074.1	0	0	9198.48	6132.42	5557.97	8360.24	13199.5
PLA1A	0	15644.2	23900.7	0	0	25410.6	73731.8	67251.6	52626.7	10198.2
FBLN7	9187.08	8722.66	4355.38	10317.7	8770.28	34562.1	38629.8	35646	30259.8	11875.2
ACTBL2	145707	201821	0	151249	101218	163454	206522	201395	153567	94977.1
LY6G6F	8123.45	9673.88	0	0	0	6159.77	9709.69	9935.88	10352.7	0
HYI	557917	0	2664.35	0	0	0	167474	213307	79744.8	81508.3
OBSCN	0	9582.02	0	0	0	27173.7	0	97662.7	86925.5	379513
DMKN	20378.6	11310	6707.98	10755.1	6900.97	19174	6758.15	9349.34	8671.92	0
VASN	0	0	17526.9	8565.89	15970.9	0	0	2037.71	0	0
SFRP4	11455.1	0	6478.06	0	0	0	4123.87	3001.23	5843.47	5659.73
APOA5	118010	130884	121483	75090.1	83307.1	581542	695475	694993	545586	227773
SBSN	1435.8	1354.51	1456.46	1262.26	977.029	1162.34	2432.57	1577.78	1683.19	837.701
PLXDC2	971.058	1055.5	1161.53	0	947.873	2443.68	2830.99	2822.39	4035.39	3112.34
PI16	0	158200	0	0	5503.75	1114.05	0	0	0	0
PAMR1	8986.6	6640.09	5803.91	0	5386.95	39843.7	43311.5	39550.6	39884.9	23478.8
NPNT	0	0	0	0	0	6049.26	5924.79	10240.7	8283.38	9711.17
ADAMTSL4	193099	153107	196127	141878	127600	318793	308408	272397	286356	232566
CD109	0	0	0	0	0	0	0	4097.67	2057.64	0
HJV	0	0	0	0	0	0	1789.72	2541.95	0	1526.34
UNC13D	0	0	0	0	0	11669.2	3516.88	3146.74	3995.68	13587.9
ADAMTS13	30299.2	27289.8	22856.1	39466.9	44657.6	0	0	0	0	0
SND1	0	0	0	0	2452.89	5288.61	4662.45	0	479.616	5859.83
CYFIP1	0	0	0	0	0	3282.31	1730.61	2288.11	3303.26	4917.97
DCXR	0	0	2223.89	5975.86	0	1013.5	840.503	806.586	737.018	451.006
ABI3BP	51519.6	16623	10190.7	41146.5	43300	11065.7	11734.2	14855.3	15234.7	14164.5
ADAMTSL2	8583.63	1316.1	19498.8	12924.3	16278.1	0	0	0	0	0
SERPINA11	31464.3	27784.1	30960.9	17838.5	26115.6	35305.3	38162.9	36260.2	49068.7	63214.6
OAF	46737.7	22625.1	8840	27405.8	487.854	38658.9	23160.5	27676.9	38199.1	51035.3
FERMT3	16667	22784.6	21437.6	14273.6	17303.8	29499	36059.9	35048.1	30005.7	39444.6
CD163	458715	68893.8	118702	203425	0	0	2.26268e+06	0	0	44572.9
CAND1	0	0	0	0	0	0	0	0	132.928	0
GOLM1	584325	0	1.03219e+06	14034081	0	201263	479853	155737	172524	130145
PCSK9	9166.76	5542.13	0	15255.7	18096.2	14268.2	14760.5	17664.2	13984.9	15139
HMCN2	0	0	0	0	0	2763.82	4444.71	6342.6	5327.09	3543.11
DIPK2A	1986.86	0	0	0	0	7653.76	14957.8	15600.7	12501.4	19250.6
ANGPTL6	13143.8	24806.5	3450.08	0	5894.43	7791.43	2465.47	4111.06	10912.6	14309
STOML3	0	0	0	0	0	34953.8	42061.5	53304	68820.7	91355.6
BPIFB1	0	0	6202.5	0	0	1061.03	6114.14	1273.43	6014.71	476.544
SNED1	15105.9	13928.5	10478.7	4292.7	7595.72	19712.4	18225.4	22317.6	21768.5	19826.8
TSKU	25956.1	23228.5	22238.2	26870.8	27130	47208.2	38730	47966.9	53741.8	83708
ROBO4	0	0	0	0	0	0	0	0	0	0
CFHR4	0	3362.42	0	0	0	9172.68	9825.85	16756	15179	22687.3
PXDN	0	0	4701.22	4148.44	0	7115.19	7006.79	8798.6	7196.97	8520.07
HTRA1	13516.5	2548.68	24001.8	0	0	68032.3	71614.5	71040.5	67272.7	55087.4
GGH	0	0	0	0	0	0	0	0	0	0
NEO1	77956.1	34403.2	29803	39325.8	19117.5	4180.92	0	0	0	0
GLG1	0	6221.98	1388.53	4382.57	2635.12	19172	20516.2	19575.4	17497.2	18757.6
PRG4	599181	649875	672461	536241	570717	2.65475e+06	3.39617e+06	2.76634e+06	3135586	2712380
EXT2	23581.6	24483.2	11454.9	5963.91	5307.64	0	0	0	0	0
RNASE6	16378.3	0	0	0	0	27959.7	14953.2	35309.3	0	6202.09
KCTD12	0	0	6756.01	0	0	0	3258.52	789.038	0	6551.17
CPB2	501848	511251	467671	339859	488930	1.2623e+06	1.37028e+06	1250487	1.20711e+06	1.21508e+06
CNDP1	0	11125.5	0	0	1124.47	6358.61	4636.46	7934.69	0	11328.9
PRAP1	18696.6	28406.9	15266.7	20130.1	22778.7	13573	20379.3	11885.2	10915.9	5101.27
PGLYRP2	633657	659914	652771	528535	440952	335080	287096	297599	218373	144848
SCGB3A1	0	0	0	0	0	0	0	0	0	0
FCRL5	26440.7	1927.93	5808.42	0	0	0	0	390196	0	4545.76
PEBP4	37264	33737.7	0	24971.9	27899.2	12672.1	15722.9	12899.4	13854.6	5318.84
CPXM1	0	0	0	0	0	5443.11	3965.24	8474.07	4071.05	10595
VAT1	8774.84	20864.4	0	0	0	0	0	837.869	11727.4	0
MMP19	0	5542.86	2299.26	0	0	11276.2	28238.2	18643.6	12860.7	15530.6
COL12A1	0	0	0	0	0	1628.76	4636.58	4789.55	3564.51	6381.39
CCT7	0	0	0	0	0	8300.37	5511.82	6451.92	5515.55	4686.46
H2BC15	56473.3	15655.7	51766.3	41834.6	45928.8	292284	315017	272532	327792	371035
ATF6B	0	24777.5	23986.4	0	3554.58	72596.2	64955	67338.3	75755.7	57120.1
RARRES2	55597.6	46925.9	40657	65643.7	33505.4	263652	294800	281968	286772	259617
MYOC	0	0	0	0	0	0	0	5826.28	6289.89	0
OMD	161604	0	0	0	156666	0	0	9722.65	0	0
AKAP9	310081	0	327453	0	0	0	23858.6	34878.3	0	0
TUBA1C	15465.8	25934	30541.3	0	21708.1	17851.1	21979.1	22351.9	18159.6	32870.3
ERP44	0	0	4756.16	0	8656.07	9666.81	12750.5	16522.8	10196.5	18377.5
FUCA2	0	0	0	0	0	0	0	0	0	0
PDCD10	0	0	0	0	0	1527.31	1856.33	0	0	1492.68
MENT	14883.5	0	0	0	0	32140.2	40195.1	41464.5	45414.4	22706
COLEC11	16346.5	19771.3	12374.7	16241.7	14563.8	6400.47	0	3657.63	5219.48	5286.98
C1QTNF3	12051.5	3849	8610.72	10101.9	14082.6	46909.8	45950	28503.5	31394.7	32647.3
ASPN	0	0	0	0	0	2643.27	10745	3285.79	5332.24	4575.5
CFHR5	344272	336980	386824	226700	283230	1.11209e+06	1.24927e+06	1.12042e+06	1.25694e+06	619994
FUT8	0	0	0	0	0	4892.35	4872.14	6687.89	4790.87	6412.01
FGFBP2	32125.5	39314.8	39189.7	34679.2	26522.3	19754.2	28495.1	26107.4	20726.9	0
PDGFD	0	0	0	0	6391.46	3783.92	3183.4	0	29644.6	34589
XYLT2	0	0	0	0	0	9785.34	9319.54	10531.2	10188.7	8010.93
TUBB1	19373.7	27560	35963	19130	17643.4	21406	21377.1	12572.9	19495.1	33813.8
ANTXR1	7246.47	13229.2	9160.86	15482.7	5703.68	25105.2	20749.7	23295.8	23283.5	22296.7
MMRN2	0	0	0	0	28926.7	5592.3	5901.5	9334.98	13228.2	29974.1
PARVB	5681.73	4664.04	5018.18	0	0	8377.35	8602.74	4798.47	8458.73	10759
SPON1	5813.64	5437.16	4704.42	0	0	12266.2	12534.1	21317.4	16154.6	16051.2
APMAP	22033.8	32285.5	34657.7	63719.5	24196.1	37428.5	43655.2	49656.2	31667.6	13092.4
PCDH12	0	0	0	0	0	0	0	0	0	0
IL1RAP	2424.18	0	0	0	0	0	0	0	0	1119.89
SEMA4B	0	0	0	0	0	0	0	0	0	0
SPINK5	0	0	0	0	0	29251.1	23439.7	11315.6	60754.1	29900
CRTAC1	224006	235449	220875	215387	232070	423867	485304	484738	502922	514651
PDGFC	0	0	0	0	0	8646.3	8625.36	5736.04	7929.38	8710.68
OLFML3	3755.43	0	0	0	0	53050.4	97624.4	55866.4	79869.5	78816.7
ARHGAP35	0	0	0	0	0	441644	479591	467109	519740	502591
OLA1	0	0	0	0	0	6592.65	4357.47	471.509	614.481	8896.4
STAB1	13458.4	8949.73	16774.3	0	0	0	0	0	0	0
ERAP1	0	0	0	0	0	0	0	0	0	6718.26
EHD3	0	0	0	0	0	6470.44	0	6436.27	5938.07	10218.7
C1RL	519211	488704	525729	360349	501153	2.9585e+06	1983809	755718	1.90412e+06	1.86044e+06
EXTL2	41389.1	19461	17682.9	0	16097.7	0	0	0	0	0
DNAJB11	0	0	0	0	0	14338.7	11047.7	43807.1	8629.38	2405.54
CTSF	3038.24	0	0	6573.86	0	7992.71	7574.75	0	10037.4	10405.1
MARCO	11195.7	1539.45	6968.12	8786.27	5819.15	36793.9	49932.3	26850.4	40637.7	33130.1
FETUB	168487	166365	192196	165965	104652	64352.2	52872	64132.5	37216.1	24424.9
PCYOX1	50009	60527.7	60194.9	38397.7	36141.5	67545.3	70221.3	88069.4	74311.6	74172
GNPTG	10063.7	9262.87	11382	7623.71	12761.7	0	0	0	544.274	0
SERPINA10	920140	1.06199e+06	1.07985e+06	861966	917200	133906	122911	165290	251051	252562
TRHDE	0	0	0	0	0	0	0	0	0	3616.38
PCOLCE2	0	0	0	0	0	36334.4	46979.3	23802.4	32541	38329.7
CORO1C	0	0	0	0	0	17533.6	15747.1	16715.2	15172.1	13422
PADI4	0	0	0	0	0	0	0	5152.86	0	0
NOTCH3	20561.8	10247.7	13658.7	13602.8	8939.39	19731	17326.5	20228.3	20280.4	17247.3
PROCR	0	0	0	0	0	0	0	0	0	0
MINPP1	54086.6	50599.3	38748.5	29483.6	22174.9	43165.6	38349.2	42282	28628.5	22993.1
PA2G4	0	0	0	0	0	12563.3	10973.5	10047.2	0	0
TNN	0	0	2.96773e+06	0	0	0	7.37729e+06	8.05967e+06	18781.9	4237739
CLEC11A	977.52	0	4174.84	4448.32	4980.81	0	0	0	2740.16	7817.16
HPSE	40943.2	75879.6	82643.2	36291.2	56742.7	267757	304035	301668	336745	326372
ST3GAL6	0	17060.3	26470.2	37282.3	0	29940.5	25781	36823.5	61714.4	39224.4
ITM2B	0	0	0	0	0	18968.2	29168.7	15788.9	16740.3	15253.3
TLN1	28745.1	36371.6	30447.8	21529.6	23212.4	44983.8	48096.7	48900.7	36675.7	44833.2
PLXND1	0	0	0	0	0	0	0	0	0	0
HYOU1	1502.02	1187.1	0	0	0	7656.18	9032.89	7805.34	10670.2	6640.52
ANGPTL3	41511.8	52227.8	0	21786	36013.2	22209.8	24978.8	16492.7	28632	70465.7
LIPG	0	0	0	0	0	6246.19	4508.63	1492.89	5314.36	1914.15
LYVE1	0	0	0	0	3505.35	0	0	0	0	0
CPQ	0	0	0	0	0	0	0	0	0	0
EMILIN1	0	0	0	0	0	3813.62	897.857	2600.43	4910.96	9613.5
FCGBP	139525	142019	170696	145036	151523	6721.16	8707.04	7825.63	8759.44	9721.54
COLEC10	70639.9	109382	74465.2	71403	56198.3	42682	43479.5	57131.2	52570.7	48558.3

## Sheet: Pure serum
PG.Genes	Serum proteins
ALB	1436369792
IGHG2	163417280
	153034912
	100476560
IGKC	68627904
	47381148
APOA1	45985504
	44447876
C3	42218460
SERPINA1	34027728
TF	29978692
	28455894
IGKV3D-7	22831792
A2M	22490836
IGHA1	20174768
HP	20085780
KIF5C;KIF5B;KIF5A	19186386
SPTB	18886590
IGHM	18750842
C4B	17736330
ORM1	16634951
IGLC3	16422752
VTN	16338084
IGHV3-7	13100656
HPX	12897575
KNG1	12728807
APOB	10945675
APOH	10054026
HBB	9794750
IGKV3-11	8428633
AHSG	8353185
IGHV3-30;IGHV3-30-5	8308481
ORM2	7.96504e+06
PLG	7497408
APCS	7085067
GC	6524211
APOA2	6.46314e+06
IGKV3-20	6.22129e+06
IGHG4	6129790
IGKV4-1	6.05389e+06
RBP4	5644161
SERPINA3	5.60042e+06
IGLL1	5582298
ITIH4	5.38606e+06
DOCK10	5304895
EIF4G3	5.03766e+06
IGLV2-14	4861095
CFB	4858448
FN1	4.82259e+06
CLU	4770348
JCHAIN	4741592
CLTC	4.6565e+06
HYI	4.58885e+06
IGHV3-74	4.2229e+06
IGKV2-40;IGKV2D-40	4.18078e+06
C4BPA	3.96298e+06
APOE	3783781
ITIH1	3.71355e+06
CD5L	3.69542e+06
CFH	3.40476e+06
IGLV1-47	3.221e+06
HRG	3.2129e+06
F2	3190600
IGHG3	3155344
SERPING1	2.96507e+06
SERPIND1	2.93932e+06
IGLV2-11	2886469
A1BG	2784529
PPBP	2679886
APOC3	2.59678e+06
APOD	2.49488e+06
SERPINC1	2.46731e+06
	2.43319e+06
AFM	2.4074e+06
PON1	2.39979e+06
HBA1	2344192
AZGP1	2284844
IGKV3D-20	2.22786e+06
TTR	2.16989e+06
IGLV2-8	2.02937e+06
CP	1.99422e+06
TMEM198	1.95819e+06
APOA4	1.91959e+06
IGKV3-7	1.881e+06
IGKV1D-33;IGKV1-33	1.84094e+06
ITIH2	1767343
PON3	1.74851e+06
THBS1	1.73289e+06
ATRN	1.72022e+06
GSN	1.71831e+06
IGLV7-43	1.62062e+06
IGKV2D-24;IGKV2-24	1.59492e+06
IGKV1-12;IGKV1D-12	1.59094e+06
IGHV3-64D	1.5878e+06
CFHR3	1.58453e+06
C9	1.56068e+06
IGLV3-9	1.55488e+06
IGHV6-1	1.51199e+06
PROS1	1.4578e+06
IGLV8-61	1415348
IGKV3D-15	1.38586e+06
LRG1	1.3843e+06
IGHV3-35	1.36067e+06
AMBP	1.3474e+06
IGHV3-49	1.32131e+06
PF4V1	1.29218e+06
CFI	1.28512e+06
C1QB	1.27758e+06
APOM	1.25058e+06
SAA4	1.21694e+06
C4A	1.1614e+06
SERPINA4	1.1416e+06
IGHV4-34	1.06653e+06
IGLV1-44	1.05686e+06
SERPINF1	1.03241e+06
C1S	1.00572e+06
TXNL1	914632
FCN3	912417
C5	911604
BCHE	869662
IGFALS	865874
IGHV3-15	844063
F12	836480
IGHV3-72	790116
IGKV1-5	784032
IGLV1-40	772783
C2	724978
GPX3	724948
IGLV1-51	723480
IGHV2-70D	692534
PGLYRP2	675046
IGKV1-8	650431
AGT	650387
C8G	637627
IGHV1-69D	631923
CFHR1	624210
IGHV4-28	615312
IGKV1-39;IGKV1D-39	603909
IGHV5-51	595831
C7	580400
C6	553863
NCKAP1	549216
LGALS3BP	530474
KLKB1	497306
IGKV1-17	483984
IGLV2-18	474903
C1R	461844
IGHV3-38	446854
IGKV2-30	441614
IGKV1-16	431285
F9	429479
C8B	425856
C1QC	422724
BTD	418800
CPB2	415025
CLEC3B	406995
HPR	394435
IGHV4-30-2	393797
F10	393764
IGKV1-27	386773
IGKV1-37;IGKV1D-37	375561
IGLV9-49	361695
IGHV1-46	360654
IGHV3-43D	359815
IGHV1-2	359559
FETUB	349707
SERPINF2	348567
LAMP2	330997
IGFBP3	322414
OBSCN	319634
MASP2	317600
APOC1	316516
AKAP9	297691
SELL	297016
SERPINA6	292271
LBP	285030
C1QA	280923
APOC2	272558
GPLD1	266498
CPN1	266485
C1RL	262835
HBD	255832
HABP2	255753
APOL1	254362
APOF	245826
SERPINA7	242195
LUM	241443
IGLV2-23	237945
IGLV3-10	235907
KRT1	230155
SERPINA5	225499
IGHV1-18	221442
ITIH3	220588
LCAT	219175
F5	214769
FGA	198610
CST3	197610
IGHV1-3	197436
MST1	197367
APOC4	193934
IGHV2-26	193027
SELENOP	189180
IGKV1D-16	188531
PRG4	187452
LPA	183247
CPN2	181737
C4BPB	175259
	174418
IGHV3-64	166163
DEFA1;DEFA3	161509
IGKV6-21	159754
IGLV3-19	154410
F13B	153531
CFD	150504
PF4	148388
ACTB	147001
C8A	140539
VWF	140403
IGHV1-8	134922
IGHV4-4	131885
SERPINA10	131277
PLTP	125823
IGHV3-13	122923
IGHV2-5	120106
ECM1	118762
CD44	117988
GP5	107828
FCGBP	107434
CDH5	105100
EFEMP1	103727
MASP1	103425
ADA2	103077
ANPEP	102803
REG3A	102297
KRT9	100620
IGHV3-43	98945.1
FBLN1	98447.9
IGHV3-73	93653
CD14	92703.4
F7	92449.6
KRT14	90945.9
CA1	87941.4
PROC	87668.7
TGFBI	87653.1
KRT5	86279.9
IGKV2D-30	84984.3
KRT10	82708.3
IGKV6D-21	81175.7
TFRC	81046.1
PIGR	78591.9
SPARC	78184.6
LTF	76258.3
PEPD	75991.1
ACTC1;ACTA1	75871.4
PCYOX1	74559.4
F11	74464.8
KRT4	74271.6
PROZ	74133.4
CNDP1	73250.5
LRP1	67800.6
TMSB4X	64749.8
FCGR3A	63285.4
SHBG	61104
HGFAC	59526.2
QSOX1	57639.8
IL1RAP	54648.8
IGHV1-45	53629.8
CETP	53231.5
PRDX1	53146.2
FSTL1	52267
LCP1	51501.2
IGLV5-48	50688.5
IGF2	50434.7
PI16	48360.4
VASN	47649.7
ICOSLG	46515.4
CACNA2D1	44334.2
CRTAC1	39946.1
KRT6C	39784.4
MMP9	39016.6
IGLV3-27	38098.7
EVPL	37364.8
CA2	37053.5
TLN1	37026.1
INHBC	36397.3
PCOLCE	36293.1
CAT	35284.5
LYVE1	34606.4
BST1	34247.8
H4C1	33978.1
CPQ	33330.4
AMPD3	32124.8
MBL2	31928
PFN1	30601
CFP	30548.8
CAMP	30523.4
KRT2	30251.6
DSP	29907.6
ITGA2B	29464.2
MINPP1	28417.7
PRDX2	27846.1
GP1BA	26232.6
ADAMTSL4	26180.7
CFHR2	25654.2
ALDOB	25101.2
CD93	24440.6
PRG2	23736.9
CTSG	23255.3
IGLC7	22814.9
PROCR	22722.5
APMAP	22070.1
SERPINE1	21042.8
TUBB	18787.6
THBS4	18644.6
TFPI	17747.3
MAN1A1	17633.9
MENT	17626.4
MMRN1	17458
H2BC12;H2BFS;HIST1H2BD;H2BC4;HIST2H2BF;HIST1H2BH;H2BC15;H2BC14;H2BC13	17181
LYZ	17150.6
TNXB	16651.5
TPM4	16151.8
MSN	14765.8
TGFB1	14679.6
HPSE	14646.4
FCN2	14335.4
COL6A3	12856.2
FERMT3	12138.5
CFHR5	12103.1
SPP2	12102.4
FUCA1	11821.1
IGF1	11515.9
COL18A1	11282.5
B4GALT1	11277.4
DBH	11242.1
TUBA1B	10673.3
SAA1	9744.05
HSPA1A;HSPA1B	9597.07
RAP1B	9383.96
MMP2	8876.99
TAGLN2	7093.99
COMP	7041.02
P4HB	6995.79
PLXDC2	6973.16
RSU1	6048.16
PDLIM1	3618.06
TRHDE	3590.53
B3GNT8	2728.76
GGH	2349.57

## Sheet: CeO2 NPC of HSA spike-in
	NPC (50%)
PG.Genes	0x	5x	20x
A1BG	726348	25483810	75127456
A2M	1.31772e+06	1.86549e+06	1.88162e+06
ABI3BP	7993.2	9959.05	13158
ABRACL	15979.4	7681.58	5019.61
ACAA1	3472.86	3159.56	640.346
ACE	0	6170.09	32565.1
ACP5	16788.4	15178.1	0
ACTBL2	115172	143025	94072
ACTN1	40209.2	48994.7	35556.5
ACTN4	357.284	637.333	0
ACTR2	5155.29	2844.1	1396.64
ACTR3	5705.28	2777.61	3752.49
ADAM10	2933.23	2665.55	0
ADAMDEC1	84034.5	103963	66225.1
ADAMTS13	5953.4	4658.89	3614.45
ADAMTSL2	7119.89	10209.4	7587.05
ADAMTSL4	84037	76089.7	30068.3
ADGRF5	15401.3	21973.4	19287.1
ADGRG6	5981.16	10309.8	16666.2
ADGRL4	2858.86	7965.98	6842.28
ADH1A	1946.57	1550.77	0
ADH1B	6688.96	11376	3416.27
ADH4	30134.9	35947.7	11083.6
ADIPOQ	2174.09	2071.82	1200.11
ADSL	4244.74	5725.1	1014.51
AEBP1	2469.58	3160.83	2943.64
AFM	252573	3.15097e+06	15371386
AGA	3065.21	29239	123091
AGRN	7127.64	3485.49	0
AGT	595948	640414	862307
AHSG	5.21721e+06	8629705	10715612
AHSP	3612.72	5098.2	2835.4
AIMP1	0	0	7657
AK1	22935.3	34281.7	13852.5
AKAP9	11603	7182.55	3915.46
ALB	41523892	146219024	300093312
ALCAM	37644.5	20348.1	93871.6
ALDH1A1	4797.67	5947.81	2890.67
ALDOA	37132.6	37640.3	33100.2
ALDOB	13348.4	9249.97	5459.75
ALDOC	31396.7	12382.1	4578.48
ALPL	0	0	3998.61
AMBP	1779018	3337695	4.08116e+06
ANG	149760	194491	232671
ANGPT1	7563.32	7000.94	3953.17
ANGPTL3	12266.7	11679.9	8914.71
ANGPTL6	13181.4	24073.2	8653.78
ANGPTL8	11338.9	13625.7	15432.8
ANK1	14396	17591.6	12587.9
ANPEP	1052.88	5815.27	36067.3
ANTXR1	13972.3	25728.9	22026.6
ANTXR2	14759.4	30755	48456.4
ANXA1	5273.07	2574.88	0
AOC3	0	7541.79	21864.5
APCS	54071.5	70400.1	45518
APLP1	9179.8	8421.14	10476.1
APLP2	3649.11	5192.33	11684
APMAP	11072	8747.47	10811.8
APOA1	25316142	23602414	26414948
APOA2	2.13583e+06	3.67926e+06	5293982
APOA4	3.03945e+06	4.62717e+06	5.16049e+06
APOA4	3.03945e+06	4.62717e+06	5.16049e+06
APOA4	3.03945e+06	4.62717e+06	5.16049e+06
APOA4	3.03945e+06	4.62717e+06	5.16049e+06
APOA4	3.03945e+06	4.62717e+06	5.16049e+06
APOA5	17692.8	22834.5	9166.68
APOB	7.01677e+06	8151349	21501192
APOC1	1.14583e+06	1.15841e+06	1.30428e+06
APOC2	952836	819486	488158
APOC3	13321621	14547104	15170068
APOC4	126869	236494	257397
APOD	785185	1.02019e+06	1.66611e+06
APOE	15824846	14185271	11027449
APOF	303999	323910	298593
APOH	42370688	17546666	2376226
APOL1	401653	626725	1.50384e+06
APOM	187457	469369	776559
APP	60398.4	94965.9	78525.2
APRT	3883.52	2446.14	0
ARF4	0	13668.7	12713.6
ARF6	0	2164.34	1333.64
ARHGAP1	2010.35	1558.94	2175.93
ARHGAP18	1786.06	2851.74	2447.89
ARHGDIB	12056.8	13568.6	12707.2
ARPC1B	7562.26	9325.99	5762.36
ARPC2	1848.16	2035.55	2286.35
ARPC3	14897.9	24597	13093.8
ARPC4	14903.5	16099.3	10771.3
ARSA	0	0	1704.31
ART3	4534.9	9567.31	8154
ASGR2	9885.07	14276.9	6961.26
ASPN	3812.23	6313.57	7325.2
ASS1	2978.55	3361.88	1298.78
ATF6	873.962	2012.84	2592.95
ATP2A3	3510.39	3354.58	2891.6
ATP6AP1	3874.8	1007.1	0
ATRN	20757.3	124561	867531
AXL	17048.2	28728.7	27188.5
AZGP1	115906	279471	846962
AZU1	11817.5	16965.5	20058.2
B2M	59398.9	108855	278759
B3GNT2	5834.76	8270.25	4577.94
B4GALT1	22620.2	37142	67026.1
B4GALT5	55324.9	87864.2	157254
B4GAT1	0	0	1876.13
BAG6	0	1123	0
BASP1	0	1498.06	2588.65
BCHE	19387	39699.8	231270
BDNF	2479.12	3369.89	2867.57
BGN	0	981.571	2035.68
BIN2	10000.2	6623.39	11290.7
BLVRB	24490	34344.9	24245.4
BMP1	16101.6	9382.45	1179.55
BPGM	3582.98	7419.41	10571
BPIFB1	1407.65	0	1976.9
BST1	0	21435.4	63325
BTD	16916.4	39972.6	124036
C1QA	1.55472e+06	591334	103987
C1QB	2.83137e+06	960353	183059
C1QC	5.25818e+06	1.82481e+06	271702
C1QTNF1	6334.46	12870.5	8540.79
C1QTNF3	10652.6	10865.1	7224.07
C1QTNF5	2301.17	1736.53	1524.35
C1R	4698047	1.86218e+06	421002
C1RL	69810.3	275079	1.13579e+06
C1S	2.12063e+06	961140	267212
C2	69059.5	38804	41773.7
C3	25112290	15191975	10220274
C4A	2.35821e+06	1.05816e+06	713157
C4B	24545604	18166088	11294476
C4BPA	33601660	39228112	11454260
C4BPB	1.93797e+06	2424442	534778
C5	1.15561e+06	238072	120741
C6	1.71233e+06	980191	290113
C7	1.31636e+06	506234	218705
C8A	237694	127083	57654.4
C8B	334500	206446	78246.9
C8G	478535	224005	56091.5
C9	4300797	1923976	1586822
CA1	9274.33	17754	88571.1
CA2	32369.6	60684.6	113270
CACNA2D1	8579.52	3128.28	17226.5
CADM1	0	0	1280.82
CALD1	3655.25	0	0
CALR	9656.96	20724.7	21258.9
CAMP	116462	95117.1	41060.6
CAND1	4450.9	2888.71	4131.09
CANX	4977.89	11889.6	10517.4
CAP1	12938.9	16849.2	12877.8
CAPG	0	9841.77	4757.95
CAPN1	24745.2	29709.4	24275.6
CAPN2	773.156	3341.47	2584.19
CAPNS1	7152.34	6175.43	1350.13
CAPZA1	15942.3	14618.2	7515.76
CAPZA2	6159.16	1652.23	2634.54
CAPZB	14756	8542.89	7758.67
CARHSP1	1106.48	850.373	0
CAVIN2	10569.8	9339.72	8539.29
CBLN4	0	0	5402.58
CBR1	3137.74	3111.01	2500.27
CCDC126	24145	12125.4	8324.68
CCDC80	970.843	0	0
CCL16	2898.95	3871.38	1945.82
CCL18	9077.19	6583.07	1624.49
CCL21	828.048	1082.93	0
CCL5	19472.3	34498.2	18855.6
CCN2	17782.8	22748.6	20448.4
CCN3	0	3047.75	3487.53
CCT2	15527.6	5996.95	409.258
CCT3	4616.63	6376.85	2638.03
CCT4	7625.95	5514.44	765.431
CCT5	4005.09	3745.11	729.096
CCT7	69691.2	11483.8	1287.01
CCT8	7652.45	10323.3	7274.79
CD109	1358.75	2001.22	2125.76
CD14	162295	182745	422145
CD163	0	1166.61	0
CD248	0	5555.61	16621.8
CD36	20740.2	17395.1	11938.8
CD44	9772.42	14791	27656.4
CD47	5919.36	5760.25	3704.75
CD59	1979.75	3797.7	3744.45
CD5L	1.64466e+06	1.26398e+06	573415
CD84	2316.7	2470.3	0
CD9	8500.3	10121.7	8507.86
CD93	20422.2	19508.8	8336.18
CD97	0	3534.88	1984.84
CD99	6953.66	3019.46	2866.32
CDH1	19606.9	45010.1	155908
CDH13	60662.4	90490.2	140567
CDH2	0	5661.79	19840
CDH5	96113.8	137611	40672.9
CDH6	13305.7	34203.1	24988.8
CDHR2	2791.02	6223.08	8515.64
CDHR5	8411.13	12013.5	13367.2
CEACAM1	980.69	0	0
CES1	3086.78	4931.53	3871.15
CES1P1	3564.74	4194.82	3118.61
CETP	167448	165906	526505
CFB	1281180	559790	261166
CFD	133091	94767	22078.8
CFH	28921724	16521144	3.26681e+06
CFHR1	4.88628e+06	4556805	2596358
CFHR2	141451	157785	96029.9
CFHR3	15934599	10167721	1.49612e+06
CFHR4	12543.9	23040.8	21169.5
CFHR5	118436	98778.1	33867.2
CFI	585002	635085	255927
CFL1	133834	202295	119927
CFP	390939	116430	11947
CHAD	14286.5	16457.7	0
CHI3L1	10161.7	5000.76	0
CHID1	872.629	529.535	0
CHL1	6126.15	26972	43568.7
CHRDL1	4969.8	6313.23	4114.54
CHRDL2	1408.79	940.959	1281.94
CILP	13657.6	16723.1	5762.59
CILP2	4834.21	3970.34	3285.44
CKM	0	5124.92	19807.1
CLEC11A	24607.6	26028	28988.3
CLEC3B	2.35925e+06	2.45913e+06	598559
CLIC1	4215.95	8288.07	5495.82
CLSTN1	37186.5	53766.4	12145.2
CLTC	6257.98	9892.58	3965.21
CLU	3.48992e+06	1.97641e+06	2363362
CNDP1	2058.25	7962.23	36432.1
CNN2	7183.9	14659.6	12565.5
CNTN1	16121.8	20682.6	6771.62
COL12A1	13694.4	13316.8	8327.98
COL14A1	2346.87	366.212	1027.71
COL15A1	12547.3	12024.8	3236.1
COL18A1	88459	92423.2	50590.9
COL1A1	20619.4	25057.5	10252.3
COL1A2	3111.69	2745.15	2170.55
COL3A1	0	5368.58	4892.01
COL4A2	719.461	986.727	0
COL6A1	20607.5	18775	13213.1
COL6A2	18992.9	8712.83	4670.17
COL6A3	66901.1	47083.2	30433.9
COLEC10	29236.7	23439.6	40000.8
COLEC11	17133.2	26493.6	19016.3
COMP	114957	63974.1	16363
CORO1A	3087.97	1842.81	1005.83
CORO1C	11253.8	12307.6	5150.62
CP	160747	193404	199030
CPB2	755201	872914	846150
CPN1	94488.7	69806.4	39684
CPN2	102626	92956.9	206030
CPQ	4659.85	18287.2	41996.4
CPS1	3083.71	646.363	225.381
CREG1	4638.14	8059.75	4178.85
CRELD1	0	5534.33	3137.66
CRHBP	11165.5	11396.8	7459.55
CRMP1	1304.5	0	1751.04
CRP	36222.6	1401.28	0
CRTAC1	70856	68040	52501.7
CSF1R	0	7157.59	28366.3
CSK	5423.11	6946.22	3046.46
CST3	19511.6	34800.6	28808
CST6	1941.67	4813.51	1065.45
CSTB	2860.39	5193.35	5279.57
CTBS	2249.32	8994.04	35256.6
CTSA	3872.09	4079.99	2993.02
CTSC	4526.43	9451.47	10725.3
CTSD	12331.4	17298.4	51689.8
CTSF	6321.36	7713.18	9466.14
CTSG	52170.5	62051.9	31396.9
CTSH	7183.69	7989.56	8770.12
CTSL	0	11856.5	5163.88
CTSS	13353.9	14849.1	13234.9
CTSW	2013.05	1973.77	1605.34
CTSZ	0	3261.45	1975.9
CTTN	87266.3	135094	108689
CXCL12	16455.2	21964.6	17558.5
CYFIP1	11559.3	13808.8	8452.89
DAG1	4118	4445.11	5349.39
DBH	2440.9	5604.6	4721.6
DBNL	7963.65	10318.6	6232.17
DCXR	14045.1	0	0
DEFA5	4027.31	2889.44	7375.74
DHX15	2509.53	1940.58	492.13
DIAPH1	3727.46	5944.49	2730.57
DIPK2A	1889.22	1141.7	0
DKK3	#N/A	#N/A	#N/A
DMKN	8512.49	6756.53	4692.98
DMTN	9908.92	7915.25	6341.28
DNAJC3	6819.49	11134	4339.28
DNM1L	4403.83	3857.29	800.266
DNM2	5451.6	4579.05	384.533
DOK3	5119.93	6550.42	3519.79
DPEP2	0	1692.39	5222.25
DPP4	650.548	13147.7	59977.2
DPYSL2	2235.27	2519.09	2569.9
DSC1	6590.21	7150.16	3985.83
DSC3	8748.79	13621	18480.5
DSG2	9824.17	7141.64	2702.04
DSTN	4326.29	4056.5	3925.4
DUSP3	3543.7	6133.61	4361.66
ECM1	160870	218020	373126
ECM2	10233.8	14308.2	9985.39
EEF1D	1597.71	1296.38	862.49
EEF1G	4841.34	6383.4	7781.12
EEF2	3619.55	1334.06	0
EFEMP1	437888	401799	386002
EGFR	2462.61	2758.19	11523.4
EHD1	0	30101.8	17046.1
EIF2S1	5290.23	0	0
EIF4A1	8795.03	11145	5702.11
EIF4G3	0	10184.7	24620.9
EIF5	0	2437.99	0
ELANE	33225.7	18702.8	15102.6
EMILIN1	6541.76	6688.87	6141.19
ENG	5414.57	13846.3	53236.4
ENO1	10798.1	14925.2	7509.6
ENO3	16211.5	32308.9	9629.36
ENPEP	0	8717.06	8157.72
ENPP2	1744.41	1753.35	1402.1
EPB41	2407.33	3389.92	2926.33
EPB42	11513.8	11317.5	6163.4
EPX	0	3765.63	1884.4
ESAM	0	8166.51	9033.83
ETF1	6429.19	11139.7	5867.17
EXT1	8281.41	4565.28	1974.52
EXT2	0	4651.49	3191.82
EXTL2	4091.22	3586.23	1787.54
EZR	2792.16	7428.02	7890.1
F10	4468357	7460305	18979934
F11	560614	617730	271761
F11R	4154.92	3935.97	2146.78
F12	10361791	12628953	2226281
F13A1	88270.9	160591	206735
F13B	1.16178e+06	1.26824e+06	737288
F2	18697788	22086274	21896122
F5	1.61703e+06	1.73617e+06	1270434
F7	264820	264341	200527
F8	13696.1	12059.8	12442.1
F9	5416185	8.18646e+06	8517033
FABP1	9466.5	0	0
FABP4	2524.96	0	1956.72
FAH	2239.1	15101.1	68205.1
FAM20C	14323.6	24688	22763
FAM3C	6574.95	7604.94	3657.79
FAP	0	0	1602.14
FBLN1	1.02951e+06	1.5819e+06	2639179
FBLN5	58799.3	96156.1	53014.3
FBLN7	7644.21	7103.57	3749.61
FBN1	32402.3	43630.2	40135.9
FBXO7	17366.9	8882.34	6822.35
FCGBP	9200.16	8410.29	5652.61
FCGR3A	13685.9	25197.3	60840.7
FCGR3B	0	173.485	2138.33
FCN1	6072.68	6691.11	2444.26
FCN2	71408.8	76545.6	32421.3
FCN3	101347	86684	112947
FERMT3	55843.9	68024.4	49505.6
FETUB	180708	379132	1.21387e+06
FGA	393843	499871	482846
FGB	69859	89349.8	81358.3
FGFR1	7481.24	27259.3	43929.4
FGFR4	30654.7	29647.1	33912.7
FGG	64572	75628.8	75355.8
FGL2	72.0621	1780.22	6329.62
FHL1	1314.52	1428.89	1824.77
FLNA	94262.9	101148	58962.9
FLNC	0	8223.5	7393.06
FLT4	0	2715.28	1610.89
FN1	4.8921e+06	15460606	20891538
FSCN1	1956.68	3530.62	1103.52
FSTL1	12781	20632.2	22664
FTL	0	5079.37	0
FUCA1	1355.28	3176.44	28948.9
FUCA2	0	2280.75	9415.39
FUT8	0	2052.95	1652.06
FYB1	1706.26	1885.66	1504.15
G6PD	2137.87	2448.02	0
GALNT2	1540.7	1951.62	1304.35
GANAB	4228.11	6201.67	3404.57
GAPDH	75339	88865.2	51285.6
GAS6	6031.94	0	8469.07
GBA	0	7758.61	1955.51
GC	1.77767e+06	2.54398e+06	1.85169e+06
GDI2	15168.8	10287.7	3750.42
GGH	6034.62	23117.4	62754.3
GHR	0	7888	18482.7
GLB1	9144.98	4263.51	0
GLG1	1812.15	3380.12	3041.53
GLIPR2	0	0	12311.2
GLTPD2	4362.34	4624.3	2451.48
GNAI2	10922.2	8790.33	3434.94
GNAQ	0	3406.12	1011.11
GNB1	3433.98	3663.36	0
GNPTG	104897	79934.7	41338.7
GOLM1	4622.83	6453.85	12012.1
GOT1	0	3404.74	5573.23
GP1BA	14367.6	17336.4	29108.4
GP1BB	10859.2	11215.4	8990.34
GP5	61679.5	34509.9	42463.8
GP9	4400.55	4973.21	4676.38
GPC1	20125.6	22880.5	10492
GPI	0	1535.12	290.429
GPLD1	39114.1	65600.2	153233
GPNMB	0	10847.6	13752.9
GPT	1695.87	1356.84	83.2006
GPX1	10843.4	13636.3	5787.95
GPX3	160265	81844.9	31038.7
GPX4	3569.44	5708.75	4705.82
GRB2	1110.29	0	0
GRHPR	18933.9	8136.21	0
GSN	25701828	19723782	4747397
GSR	2483.14	3107.42	2994.28
GSS	0	0	5522.49
GSTO1	19022.7	39259.6	73539.9
GSTP1	0	12507.5	15995
H4C1	41127.8	43637.5	43852.3
H6PD	0	0	959.784
HABP2	396469	772409	751476
HAMP	0	4290.42	0
HBA1	875088	2.21873e+06	5.82576e+06
HBB	843041	2890856	9377142
HBD	82829.7	231327	599950
HBG1	1.80009e+06	7.00658e+06	13298108
HEG1	1885.29	4348.3	7055.06
HGFAC	12485.9	21291.9	9081.88
HLA-A	3323.13	1311.44	5547.83
HLA-C	1488.59	2789.28	2424.38
HMCN2	4493.44	10564.7	4313.41
HNRNPK	2530.02	3276	2184.02
HNRNPU	0	2810.92	0
HP	1.92126e+06	13707238	58006636
HPR	853100	1.34968e+06	1.56238e+06
HPRT1	4264.4	4288.25	0
HPSE	22799.3	33246.6	21488.9
HPX	9805727	13780517	40141628
HRG	27617012	30453268	23364652
HSD11B1	6956.29	7548.38	8476.39
HSP90AA1	10664.7	14765.8	15312
HSP90AB1	36149.4	39944.9	44996.1
HSP90B1	230706	389719	400377
HSPA13	793.401	2262.38	2763.97
HSPA4	19311.7	19145.3	8725.09
HSPA5	26161.8	35590.7	34293.5
HSPA6	38660.3	33718.2	65890
HSPA8	22887.8	20373	19184.2
HSPA9	780.207	1869.96	0
HSPB1	6317.3	9941.88	5960.71
HSPG2	90384.7	73401.6	46188
HTRA1	28493.4	45266.8	24868.2
HYAL1	7520.6	7926.98	6412.18
HYOU1	36073	60928.7	78255.7
ICAM1	2393.4	31350.7	106489
ICAM2	3579	6783.82	15893.1
ICAM3	0	3400.67	8323.61
ICOSLG	4264.22	6401.26	11521.5
IDH1	5289.56	5713.44	21382
IDH2	28747.1	5083.32	38117.1
IGDCC4	0	14554.5	8845.17
IGF1	45165.7	58426.8	36082.5
IGF2	62754.6	93242.8	33762.7
IGF2R	2360.86	3878.62	1642.46
IGFALS	4.34656e+06	3.39253e+06	1.10229e+06
IGFBP2	22139.3	35426.3	51399.6
IGFBP3	1.62847e+06	2.04727e+06	2.01158e+06
IGFBP4	9295.23	16518.6	29533.2
IGFBP5	26728	34916.1	34598.7
IGFBP6	70218.3	120994	152016
IGFBP7	20958.8	24446.6	16973.8
IGHA1	3.02432e+06	2.23719e+06	1.91782e+06
IGHA2	1.74348e+06	1.85895e+06	1.6465e+06
IGHG2	1.86261e+06	874763	447402
IGHG3	59237924	14075430	2.6631e+06
IGHG4	834566	444599	294731
IGHM	64945736	43843760	23717330
IGHV1-18	23746.7	2092.61	4201.78
IGHV1-2	6273.4	23162	39826.8
IGHV1-24	18704.4	15992.5	8584.89
IGHV1-3	43064.1	13470	7813.26
IGHV1-46	86773.5	11631.9	5703.76
IGHV1-69	34715.3	5258.53	0
IGHV1-69D	119232	15291.4	12856.7
IGHV1-8	28024.8	15652.8	12146.9
IGHV2-26	37198.2	0	0
IGHV2-5	10103	3793.99	3312.43
IGHV2-70D	582953	189591	60925.8
IGHV3-13	12449	5287.67	4197.58
IGHV3-15	12288.4	3758.1	1814.75
IGHV3-21	5132.02	1237.65	1380.42
IGHV3-23	7900.32	6812.83	13519.9
IGHV3-33	173553	62957.1	39039.4
IGHV3-38	48700.9	14120.4	9492.23
IGHV3-43D	22244.1	6526.61	6096.35
IGHV3-48	1309.97	0	0
IGHV3-49	853527	376409	190384
IGHV3-64	30015.2	6643.48	6076.6
IGHV3-64D	145359	61607.7	49256
IGHV3-7	1.01731e+06	338790	386459
IGHV3-72	6561.5	2495.16	2836.36
IGHV3-73	17661	3000.27	7694.41
IGHV3-74	5326.74	779.785	709.457
IGHV4-28	34733.2	7923.02	7517.29
IGHV4-34	412817	75788	63759.5
IGHV4-4	6058.04	0	0
IGHV5-51	124698	37218.6	27810
IGHV6-1	2834.1	0	0
IGKC	1.64442e+06	378276	199477
IGKV1-16	122470	29215.4	4688.78
IGKV1-17	58383.5	18507.3	10266.8
IGKV1-27	645266	75659.3	42173.2
IGKV1-5	104115	41851.5	13258.5
IGKV1D-16	24631.9	7455.38	1374.6
IGKV1D-8	81381.8	12687.2	4900.01
IGKV2-30	50842	12872.9	3181.6
IGKV3-20	3.7531e+06	896255	401108
IGKV3-7	128448	39130.3	0
IGKV3D-15	1.05875e+06	194640	52649.9
IGKV3D-20	774438	241092	116540
IGKV3D-7	4196962	1104595	515595
IGKV4-1	2.04859e+06	697140	669902
IGKV6D-21	28912.3	8929.94	2760.55
IGLC3	329380	122557	56210.2
IGLC7	4730.57	1243.88	425.562
IGLL1	30161.8	14654.3	6547.68
IGLV1-40	40605.4	8771.53	3421.89
IGLV1-47	557170	156520	69358.4
IGLV1-51	124518	50862.5	23400.6
IGLV2-11	372871	92271.1	29958.3
IGLV2-14	11132.2	5171.25	4309.18
IGLV2-18	14414.9	6422.16	726.167
IGLV2-8	118479	37175.9	16449.1
IGLV3-10	46202.6	12886.6	2334.94
IGLV3-19	62890.4	20654.1	5650.67
IGLV3-25	4711.81	0	0
IGLV3-27	6376	2794.37	0
IGLV3-9	167840	49698.5	12264.8
IGLV5-45	47071.8	37444.4	15796.8
IGLV5-52	215.313	0	323.942
IGLV7-43	55568.6	20182.1	13025.5
IGLV8-61	52671.8	29052.1	24151.2
IGLV9-49	49410.1	13893.1	0
IHH	5004.35	0	0
IL1R2	0	0	13514.1
IL1RAP	12204.2	27229.4	55873.6
IL6ST	1611.96	3509.91	5908.81
ILF2	1606.33	3881.9	3527.75
ILF3	7641.45	25160.4	24321.5
ILK	19030.1	23982.6	16377.2
INHBC	28902.4	41156.2	31998.6
INHBE	20325.6	24393.2	17004
INPP5D	0	2150.28	17542.1
ISLR	24936.5	36383.6	37414
ITGA2	4975.05	5361.37	5620.33
ITGA2B	64893.2	72788.7	58073.3
ITGA5	0	2521.24	3636.66
ITGA6	9648.8	9580.63	4658.04
ITGAM	0	11133.4	1155.24
ITGB1	9739.33	12502.6	21545.6
ITGB3	21077.1	23326.9	21098.5
ITIH1	1.56992e+06	2.40433e+06	4.20763e+06
ITIH2	1.39321e+06	3.91958e+06	6.5354e+06
ITIH3	198614	182863	208054
ITIH4	5.75198e+06	5.35332e+06	2.62769e+06
ITIH5	4565.67	5936.42	5540.55
ITLN1	0	1614.63	366.098
ITM2B	0	2488.32	2837.26
JCHAIN	736394	733644	382472
JUP	1921.39	2009.2	0
KATNAL2	0	21427.8	22676.2
KCTD12	12801.8	13753	7167.74
KIT	0	0	7963.24
KLKB1	5.42136e+06	5101626	3.48366e+06
KNG1	140771456	167150432	156467760
KPNB1	2898.78	3305.67	531.701
KRT1	217610	175267	119490
KRT10	44200	62040.3	31941
KRT14	20468.9	17891.2	12611.9
KRT16	2594.79	33966.2	0
KRT17	0	1227.92	0
KRT2	12792.9	11389.9	7042.32
KRT31	0	0	5548.58
KRT4	9739.22	48821	84940.6
KRT5	6875.98	11198.8	15844.3
KRT6A	3107.99	16678.2	0
KRT6B	0	1446.71	0
KRT6C	15547.6	25664.2	4612.9
KRT78	2529.02	1027.43	0
KRT85	314.089	0	0
KRT86	2224.09	13523.9	40051.1
KRT9	62181	25521.9	38847.2
KRTDAP	44948.1	34727	28526.2
L1CAM	0	2050.77	4563.52
LAMA2	1803.48	973.938	2799.38
LAMB1	0	7791.37	12050.1
LAMB2	11641.5	9246.69	4828.1
LAMC1	2291.85	2742.24	3739.36
LAMP1	0	148.056	1652.06
LAMP2	10194.1	22820.2	85328.9
LASP1	3759.74	3812.31	6399.47
LBP	864631	530129	1.44169e+06
LCAT	41759.1	232294	1.20312e+06
LCN2	30885.3	38317.8	16725.8
LCP1	113972	104389	47796.8
LCP2	3042.82	2980.44	3709.18
LDHA	48758.9	42723.3	37673.9
LDHB	47969.5	62520.3	98919.8
LECT2	3368.72	4009.69	4240.73
LGALS1	11929.2	13807.8	7497.54
LGALS3	3171.4	4792	0
LGALS3BP	10737.4	32528.4	78865.2
LGALSL	3658.76	3920.82	3641.45
LILRA3	0	0	6461.9
LILRB5	3855.87	4230.2	4284.66
LIMS1	14415.5	18978.4	18478
LIPA	2968.47	0	3532.3
LIPC	11957.4	20265.8	20957.1
LMNA	0	1167.29	3499.41
LPA	17125.8	22682.4	23362.9
LPL	9546.18	13887.2	1908
LRG1	31860	712890	2.22711e+06
LRP1	3819.99	6004.54	8725.3
LSAMP	0	0	3268.16
LTA4H	4404.12	6710.47	9734.96
LTBP1	37052	48105.1	46203.6
LTF	5584.82	10631.6	5706.75
LUM	163396	150661	219888
LXN	1572.31	0	1970.65
LY6G6F	11209.4	10608.3	5499.12
LYPLA1	7850.07	3454.49	2833.08
LYVE1	1540.88	3271.6	5382.2
LYZ	128186	253569	105029
MADCAM1	0	0	2274.09
MAN1A1	165482	196748	163656
MAN1A2	2135.31	3685.28	4155
MAN2A1	20398.9	24620.3	20916.6
MAN2A2	4691.44	3481.29	4230.09
MANBA	0	0	5312.2
MANF	0	1416.25	569.411
MAPRE1	6911.05	0	0
MAPRE2	5797.69	7944.82	8284.85
MARCO	60773.4	27413.2	12764.2
MASP1	69230.8	100653	80330.7
MASP2	21704.5	33837	29850.7
MB	0	1983.74	5752.53
MBL2	347217	537145	875791
MCAM	1276.3	11022.3	33694.5
MDH1	2685.44	5792.84	10661.4
MEGF10	2881.87	2526.77	0
MEGF8	0	0	240.695
MENT	57954.4	137590	106102
MERTK	0	0	3033.78
MET	3428.28	2823.93	4978.62
MFAP5	27025.7	13191	3967.71
MFGE8	0	4362.4	1051.16
MGAT1	18629.5	25907.1	14786.8
MGAT5	1511.24	1178	0
MGP	41646.6	64575.2	64720.7
MIA3	4045.7	12835.8	2556.22
MIF	0	1645.84	0
MINPP1	117653	165954	71685.6
MMP1	3703.93	3990.02	1218.35
MMP14	4920.81	8666.91	10263.6
MMP19	2262.75	1755.2	2780.12
MMP2	2127.26	625.736	287.073
MMP3	18527.5	10620	1745.08
MMP7	11664.1	7845.76	468.359
MMP9	11137.1	7106.66	2492.69
MMRN1	135188	157961	121669
MMRN2	40844.6	43966.8	33986
MNDA	1884.79	3924.18	4394.34
MPIG6B	0	1438.41	0
MPO	22418.8	18037.2	8861.37
MPP1	6951.94	9120.2	5321.21
MRC2	7775.54	12730.8	11993.7
MSLN	0	5617.78	3122.18
MSN	8319.46	12628	9938.37
MST1	676402	296488	46511.7
MSTN	4611.82	3220.62	1485.39
MTHFD1	2675.32	3175.49	0
MTPN	1249.17	0	2240.2
MYH9	21629.3	30082.2	21570.5
MYL6	4928.38	7240.81	5041.57
MYL9	3834.97	1575.33	3286.52
MYOC	0	0	10737.4
NAGLU	0	7396.97	34248.6
NAGPA	7383.9	13493.6	11157.8
NAPA	5238.37	2590.18	1056.59
NBL1	0	72709	59034.2
NCAM1	7231.16	9173.67	8164.96
NCAM2	11901.5	15471	8612.4
NECTIN1	0	726.341	4491.71
NEGR1	1112.55	0	8035.09
NEO1	70326.3	22149	0
NID1	20135.2	37234.2	57485
NID2	0	3588.63	3777.52
NIF3L1	4259.35	3496.43	0
NOTCH2	3284.84	3322.47	3349.82
NOTCH3	6160.46	3954.08	2733.62
NOTUM	5759.22	4770.74	0
NPC2	1249.94	4644.07	3230.8
NPNT	5198.41	2845.4	3631.11
NRGN	4471.4	857.049	1333.37
NRP1	21640.3	15530.9	9258.36
NRP2	12737.7	0	32644.8
NTRK2	0	4159.99	7650.01
NUCB1	7814.88	9725.41	5499.28
OAF	21098.7	51499.5	23465.6
OGN	15961.4	11714.2	18221.2
OIT3	94861.1	142212	56483.3
OLA1	60221	18491.4	2151.34
OLFM1	8356.44	0	12608.1
OLFML1	1264.49	2703.53	892.289
OLFML3	9352.29	6813.03	2080.15
ORM1	598438	1.05885e+06	1.69149e+06
ORM2	401368	976155	2.82456e+06
OSCAR	0	143.562	2070.49
OSMR	0	0	8467.15
OSTF1	9413.18	5440.32	1444.06
OXSR1	6576.13	12569.4	7576.35
P4HB	30810.6	52900.5	63142.5
PA2G4	5733.86	7511.56	4325.78
PAM	40070.9	57339.6	50197.4
PAMR1	1410.29	469.615	0
PAPLN	4400.58	5114.67	3435.68
PARK7	9230.13	22874.8	44204.9
PARVB	14932.2	21366.2	13219.1
PCBP2	0	4572.11	4263.26
PCDH12	1466.64	2187.96	2368.31
PCMT1	9015.25	9547.5	7955.01
PCOLCE	84840.5	105231	79808.3
PCOLCE2	4154.85	4570.9	1352.08
PCSK1N	2752.95	3437.48	3608.33
PCSK6	17151.5	25805.2	14545.4
PCSK9	94375.3	182943	151604
PCYOX1	31381.8	55720.8	79160.4
PDCD1LG2	0	1315.52	6967.7
PDCD6	2281.55	44376.8	569.712
PDCD6IP	834.682	0	0
PDGFA	17081.7	24711.8	13893.7
PDGFB	1994.17	2656.55	5132.64
PDGFRB	0	598.974	415.758
PDIA3	11254.5	13530.6	10869
PDIA4	7282.06	11866.6	6802.49
PDIA5	2314.29	2486.4	0
PDIA6	33005	27996.5	14636.7
PDLIM1	15901.8	16612.2	14484.6
PDLIM5	2499.88	2684.22	1317.43
PEBP4	26841.6	37409.9	40360.1
PECAM1	8659.13	9672.72	8360.43
PEPD	2261.63	66087.2	291523
PF4	1.91669e+06	4.10924e+06	3.13927e+06
PF4V1	13666204	30797742	29061996
PFKL	5027.25	3203.38	1929.4
PFN1	46931.6	60341.1	25553.3
PGAM1	3163.24	5989.61	4854.07
PGD	4470.65	2737.83	2810.29
PGK1	#N/A	#N/A	#N/A
PGLYRP1	12907.6	12692	2758.01
PGLYRP2	293204	572933	2.65835e+06
PGM1	1613.28	2913.54	7265.98
PGP	5635.63	0	0
PGRMC1	13052.2	13729	14576.2
PI16	8508.9	20279.7	30937.4
PIGR	5196.03	5642.53	7202.03
PIP4K2A	1098.78	1281.31	751.805
PKM	32205.6	47373.9	28570.5
PLA1A	33363.9	21937.8	3650.63
PLA2G7	1566.15	2815.49	3586.83
PLD4	992.769	2620.31	1536.15
PLEK	37727.2	41027.1	36813.2
PLG	8356233	6.78132e+06	3.31239e+06
PLS1	2427.9	3688.01	2641.85
PLS3	12954.9	12021.9	6811.67
PLTP	14190.2	15603.4	46493
PLXDC2	89882.2	50170.8	68920.5
PLXNB1	27145.8	36565.7	72266.8
PLXNB2	3098.37	6780.24	7709.16
PLXND1	0	1721.84	4930.3
PNP	2056.31	3576.08	2660.1
PODXL	35039.1	70212.9	65802.3
POMGNT1	24649.9	29275.7	17892
PON1	464325	469464	766223
PON3	286486	513422	552106
POSTN	84439.5	100023	79644.2
PPBP	6.58635e+06	7.15936e+06	8098265
PPIA	27755.3	34106.8	21912.7
PPIB	58130.7	77120.2	70208
PPIC	3404.95	2413.43	3819.26
PPM1A	2045.95	3205.39	1966.47
PPP1CA	1049.21	2129.34	0
PPP1R7	3863.85	7302.9	5019.3
PRAP1	10724.5	3503.44	4181.07
PRDX1	1350710	1.73361e+06	1.23258e+06
PRDX2	791231	1.16782e+06	1.01158e+06
PRDX3	0	2248.25	2546.82
PRDX5	6656.5	1700.21	0
PRDX6	23172	24815.8	32686.1
PRG2	12035.4	18707.7	14870.8
PRG4	573837	710448	552551
PRKAR1A	3568.46	4628.27	2005.52
PRKCSH	2655.54	3386.29	9178.02
PROC	841981	1.18162e+06	1.29427e+06
PROCR	2820.8	23754.2	177306
PROS1	26536456	31023030	14948203
PROZ	314453	672449	769468
PRPS1	43985	49759.9	17136.7
PRPSAP2	1982.85	949.547	0
PRSS1	16437.9	16652.2	12000
PRSS2	2576.82	3343.42	1556.49
PRSS3P2	0	0	2639.22
PRTN3	5534.12	5161.36	5084.13
PSAP	1736.74	2820.83	6619.37
PSMA1	1840.84	5581.72	7765.51
PSMA3	2126.19	4543.62	6994.9
PSMA4	3146.61	6459.97	7194.35
PSMA5	0	4198.24	6480.17
PSMA6	2779.85	4656.44	8179.51
PSMB1	866.813	1467.62	1181.76
PSMB5	0	0	5068.56
PSMB6	0	2485.66	6006.96
PSMB8	0	7207.82	10408.5
PSMC3	3131.17	1920.98	0
PSMC6	2959.89	1997.88	1257.9
PSMD1	5943.23	5597.39	3928.52
PSMD11	1175.12	1526.41	0
PSMD5	8397.1	5633.4	2807.47
PSMD9	8520.49	15970.1	5895.71
PSME1	16562.8	17474.3	9864.86
PSMF1	437494	40442.6	71722.6
PSTPIP2	797.444	0	0
PTGDS	52925.5	40111	43420.6
PTGES3	0	0	8599.24
PTP4A1	2808.05	0	0
PTPRB	729.681	1265.57	2211.19
PTPRC	3038.48	1009.91	0
PTPRF	13209.2	12980.2	6760.42
PTPRG	4595.77	9442.43	20213.7
PTPRJ	6902.1	8715.8	32839.1
PTPRM	0	0	111.617
PTPRS	8882.59	5970.24	1709.36
PTPRZ1	0	0	12880.1
PTX3	1393.02	1985.17	0
PVR	1358.06	18130.6	68853.7
PXDN	9842.34	6779.83	1416.04
PZP	926.472	1074.62	670.382
QSOX1	961919	1.01428e+06	416955
RAB10	8362.49	5424.29	6045
RAB14	7191.34	8643.31	4451.59
RAB1B	18919.7	15265	11892.7
RAB27B	7433.24	7465.58	6518.32
RAB35	23563.5	28287	32937.4
RAB5B	4388.81	3255.53	1023.63
RAB7A	13331.8	27694.1	26751.2
RAB8A	8370.1	10394.2	6045.97
RAB8B	3492.51	6198.25	4090.54
RAC1	15807.4	6989.59	5549.11
RAC2	7874.24	9845.38	4554.41
RAD23B	0	0	11301.2
RAN	20923.4	54008	33355.7
RAP1B	110045	106376	78690.4
RARRES2	32460	54388.1	52341.8
RASGRP2	1252.05	1492.73	2633.09
RBP4	453310	429722	186757
RDX	107351	146887	66182.1
REG1A	0	13940	0
REG3A	3924.03	3081.21	906.973
RELN	3956.14	8545.48	6911.09
RETN	0	2514.07	0
RHOA	4602.62	5137	3470.66
RNASE1	25687.3	35208.6	12815.2
RNASE3	2160.72	4801.59	2039.13
RNASE4	23317.2	47859.4	30721.7
RNASET2	6039.96	5225.28	2976.98
RNH1	3586.12	7431.37	7507.47
ROBO4	0	6467.69	6039.04
RPLP1	47102.3	42920.1	23003.3
RPSA	0	1731.78	0
RSU1	22440.5	26903	11682.6
RTCA	2054.35	1871.12	720.484
RTN4RL2	21236.3	26963.6	38970.9
S100A11	1913.77	1489.25	1080.18
S100A12	2891.71	151.198	0
S100A4	16349.5	28297.9	13323.6
S100A8	92371.7	49588.2	11987
S100A9	103676	65241.9	10276.6
SAA1	15035.6	15759.2	16331.2
SAA2	6900	11310.9	5969.48
SAA4	461608	415057	381252
SAR1A	0	26232.9	7455.76
SBSN	2655.2	2801.69	1868.78
SCGB1A1	0	1741.87	658.877
SCGB3A1	0	0	2078.59
SCPEP1	2613.11	6904.41	0
SELENBP1	4195.9	10724.8	11772.8
SELENOP	1.84642e+06	2.83064e+06	3.02257e+06
SELL	57183.4	245016	595228
SELP	3917.89	2983.25	2239.51
SEMA4B	0	773.515	4032.85
SEMA7A	1854.77	775.519	0
SEPTIN2	0	3864.59	1502.29
SERPINA1	16079307	13614574	10139916
SERPINA10	1.08524e+06	1.45497e+06	940372
SERPINA11	7665	6460.61	3945.8
SERPINA3	3.49977e+06	3.29023e+06	3.27398e+06
SERPINA4	838402	504518	546500
SERPINA5	1.72683e+06	1.39923e+06	481279
SERPINA6	16845.8	21959.2	54052.3
SERPINA7	43475.4	126638	845507
SERPINB1	10312.8	10657.6	2900.99
SERPINB6	6607.46	0	0
SERPINC1	13367235	20358924	10244592
SERPIND1	9041434	12388591	23398298
SERPINE1	9286.57	10904.9	4202.02
SERPINE2	8703.97	11472.4	5859.78
SERPINF1	4.8245e+06	2.51191e+06	890788
SERPINF2	1100566	1.44158e+06	1925238
SERPING1	4.61685e+06	1.74447e+06	1.65388e+06
SFN	5110.71	7910.4	7490.31
SFRP4	18565.3	18412.7	0
SFTPD	10829.3	11488.2	4092.76
SH3BGRL3	13411.7	16576.2	7296.92
SHBG	27576.1	38887	100381
SLC2A1	26365.9	41807.4	22235.9
SLC38A10	17598.5	13713.1	12756.7
SLC39A10	1682.36	3438.07	4204.28
SLC3A2	2060.24	812.475	2327.69
SLC4A1	98703.6	128552	80835.5
SLPI	7949.34	10817.9	16714.7
SNCA	10499.5	18274.5	12515.2
SNED1	23372	19421.2	6332.08
SOD3	124752	268754	342382
SPARC	69838	122277	249878
SPARCL1	27150.7	50363.9	65793.7
SPINK5	8705.3	6723	8449.38
SPON1	28696.5	36595.3	18069.8
SPP2	259112	204229	228875
SPTA1	7073.25	10855.4	8696
SPTB	14830.2	12039.2	9979.2
SRC	2357.21	3023.74	3327.62
SRGN	9146.47	12377.5	32822.8
SSC5D	37267.9	29137	4915.36
ST3GAL6	12823	15052.6	14790.1
ST6GAL1	10550.2	12240.8	3313.01
ST6GALNAC1	3571.12	4836.04	2069.31
STC2	8549.5	11183.8	12886.6
STIP1	8470.29	18434.9	10767
STOM	27587.7	29715.5	34361.6
SUMF2	1528.82	1100.82	0
SUN3	9311.69	2808.49	5108.83
SVEP1	13946	21963.6	13857.2
TAGLN	773.906	1588.77	1761.34
TAGLN2	92196.2	111752	53990.6
TALDO1	22639.4	3110.72	7051.08
TBCA	0	0	5910.43
TCN2	10956.7	13595.4	9662.35
TCP1	3035.31	3882.9	0
TEK	3252.98	3042.93	1898.21
TF	444393	593045	1.06518e+06
TFPI	67516.1	137852	97710.4
TFRC	3868.67	2719.42	1603.67
TGFB1	22707.2	22179.2	35013.1
TGFB1I1	1554.54	590.546	0
TGFB2	1363.11	0	0
TGFBI	417178	375632	152611
TGFBR3	23977.6	29708.6	15834.8
THBS1	4.04053e+06	4720629	1.44861e+06
THBS3	4067.78	3562.38	4629.54
THBS4	204148	269968	224389
TIMP1	35519.4	20900.5	17045.1
TIMP2	1489.18	4581.69	2751.77
TIMP3	3210.38	3077.38	961.668
TJP2	1293	2040.63	1419.4
TKFC	4348.49	7287.15	2723.03
TLL2	7730.18	0	0
TLN1	371031	412018	370236
TMEM132C	7019.08	9861.56	8899.16
TMPRSS6	39313.2	40399.7	18024.3
TMSB4X	0	0	11754.8
TNC	159801	133173	26201.6
TNXB	129020	160037	124181
TOR2A	14491.5	6165.49	2981.29
TPI1	0	3361.25	8712.83
TPM4	65749.7	88414.4	63191.8
TPP1	25543.7	25515.1	10939.3
TRAP1	869.209	1553.47	5971.48
TREML1	96559.5	92905.7	114726
TSKU	13510.6	8253.62	6037.22
TSPAN9	2681.89	0	0
TTR	10914152	14939007	14725673
TUBA1B	34128.1	38743.1	39024.6
TUBA1C	3682.2	4337.98	1644.33
TUBA4A	13530.2	13014.1	14676.7
TUBA4B	8081.96	15615.2	10637.2
TUBA8	11229.1	12173.7	5476.14
TUBB	24093.6	18873.2	16443.5
TUBB1	56594.6	62826.4	45080
TUBB4B	83011.8	112927	70363.9
TXN	10073.1	15816.5	16376
TXNDC5	2536.05	4131.78	1959.3
TXNL1	13044.4	17029.6	13736.6
TYMP	3676.58	2363.52	1374.71
UBA1	2827.53	2917.62	1843.73
UBASH3B	1712.84	0	2058.16
UBE2L3	0	3347.65	5032.13
UBE2O	3459.64	3028.02	2792.07
UFM1	7636.25	0	0
UMOD	1703.08	3933.83	6094.11
UNC13D	4156.98	5322.83	0
USP14	27391.2	35364.7	18586.7
UXS1	3612.37	5445.93	4848.85
VASN	6360.88	105970	478160
VASP	14054.3	19980.3	11046.3
VAT1	24052.8	14039.5	10268.2
VCAM1	12963.5	18351.1	14333.2
VCAN	5107.52	11809.3	14104.7
VCL	14405.3	14725.2	13267.1
VCP	14784.9	22795.2	21852.6
VEGFC	7309.72	6435.36	8435.78
VIM	1676.1	2928.15	2662.62
VNN1	#N/A	#N/A	#N/A
VTA1	54984.5	29903.4	7717.34
VTN	39307300	60058424	39526392
VWF	39725.8	63682.7	90748.7
WARS	8939.14	6959.85	4417.74
WDR1	3417.14	3591.07	5027.75
WISP2	1836.75	2548.36	1512.61
XPNPEP2	0	7730.61	12648
XYLT2	14243	15484.2	11467.9
YKT6	861.158	958.364	0
YOD1	3722.55	6401.02	1241.29
YWHAB	16324.3	17720	16921.1
YWHAE	0	2066.66	6473.94
YWHAZ	19480.1	29003.6	48345
ZYX	39090.4	44080.4	35085.3
	#N/A	#N/A	#N/A
	#N/A	#N/A	#N/A

## Sheet: different NP size
Accession	200 nm SiO2 NPC			Accession	500 nm SiO2 NPC
P04114	17938.4			P04114	12524.6
P01024	14040.8			P01024	11144.2
P04196	7136.31			P04196	7331.35
P02768	6885.78			P02768	6658.78
P0C0L5	8202.29			P0C0L5	4799.64
P01023	3567.54			P01023	4483.56
P0C0L4	5310.66			P0C0L4	4415.55
P00734	6067.42			P00734	4242.88
P01008	3755.25			P01008	4214.48
P00736	2698.34			P00736	4144.75
P09871	4788.28			P09871	3912.79
P08603	1287.11			P08603	3644.83
P07996	3847.73			P07996	3565.29
P02647	4522.74			P02647	3101.18
P00747	4410.29			P00747	3093.04
P02746	2359.65			P02746	3063.27
P0DOX5	4294.12			P0DOX5	2994.89
P02745	905.51			P02745	2791.36
P00748	1145.51			P00748	2403.01
P01834	6040.05			P01834	2341.63
P02751	1916.63			P02751	2330.53
P04004	613.3			P04004	2169.91
P01859	2111.03			P01859	2163.48
P01042	1172.18			P01042	2015.95
P0DOX7	1705.25			P0DOX7	1777.3
P01860	741.69			P01860	1772.45
P02649	1491.47			P02649	1696.72
P03951	1481.85			P03951	1664.69
P05155	1236.87			P05155	1556.08
P01871	2262.73			P01871	1518.74
P02788	752.95			P02788	1389.91
P04003	581.19			P04003	1360.91
P02787	2226			P02787	1306.37
P01009	582.24			P01009	1270.59
P06396	998.88			P06396	1237.57
Q03591	1897.06			Q03591	1145.16
P02747	2458.55			P02747	1144.07
P0DOX6	3322.14			P0DOX6	1139.95
P03952	724.3			P03952	1085.67
Q92954	757.46			Q92954	1080.75
O00391	1532.71			O00391	948.28
P02776	696.7			P02776	932.45
P01876	726.89			P01876	915.97
P01031	1832.53			P01031	889.52
P01861	583.53			P01861	831.68
P08697	658.57			P08697	795.87
P07358	1024.17			P07358	743.09
P0DOY2	641.06			P0DOY2	713.61
P36980	403.62			P36980	708.6
P10720	738.42			P10720	703.14
P12111	831.03			P12111	686.19
Q14766	610.03			Q14766	660.54
P06727	2413.76			P06727	649.85
Q15113	468.13			Q15113	641.05
Q04756	565.47			Q04756	624.89
P35858	440.95			P35858	618.52
Q14624	850.14			Q14624	616.78
P02775	601.65			P02775	609.59
Q13201	2451.4			Q13201	598.48
P08519	611.02			P08519	587.74
P02766	1000.86			P02766	563
P19823	2912.6			P19823	553.01
P12259	1051.04			P12259	550.43
Q9BXR6	471.04			Q9BXR6	536.97
P02652	507.72			P02652	530.28
Q96IY4	499.9			Q96IY4	528.42
P05452	1126.65			P05452	528.33
P00738	558.42			P00738	517.19
P13645	672.02			P13645	501.96
P04264	1423.02			P04264	479.84
P07357	344.72			P07357	460.58
P05154	460.31			P05154	459.86
P36955	299.86			P36955	442.67
P02790	2773.32			P02790	437.09
P00746	407.37			P00746	423.68
P10909	481.91			P10909	417.75
P60709	1071.56			P60709	414.37
P02749	283.87			P02749	404.32
P63261	359.6			P63261	396.78
P05546	473			P05546	396.76
P13671	1048.75			P13671	380.42
Q9Y490	498.44			Q9Y490	379.84
P15169	327.58			P15169	356.22
P03950	930.78			P03950	354.1
P00450	313.84			P00450	339.07
P02774	342.29			P02774	332.77
P10643	308.55			P10643	329.9
P27169	489.95			P27169	324.82
P02656	731.11			P02656	322.45
P23142	234.35			P23142	310.56
P02675	388.11			P02675	307.37
P18065	2542.87			P18065	304
P02748	452.31			P02748	302.46
P07360	235.55			P07360	300.82
P00739	418.77			P00739	294.23
P19827	1997.99			P19827	292.09
O43866	128.01			O43866	284.24
P17936	107.14			P17936	279.58
Q9NQ79	353.66			Q9NQ79	279.56
P05067	302.02			P05067	273.15
P02679	235.45			P02679	270.7
P49908	239.65			P49908	269.73
P02765	238.41			P02765	260.01
P35908	192.55			P35908	257.16
P01019	186.37			P01019	253.01
P21333	340.2			P21333	247.73
Q15485	314.65			Q15485	235.09
P27918	200.95			P27918	229.96
P01137	681.01			P01137	227.09
P04217	180.09			P04217	225.95
P0DOX2	93.75			P0DOX2	224.3
P29622	351.54			P29622	219.3
P02654	231.59			P02654	217.52
P35542	194.08			P35542	216.42
P05090	311.49			P05090	207.79
P48740	202.61			P48740	193.16
P68871	237.14			P68871	192.95
P08514	230.87			P08514	189.37
P69905	311.93			P69905	184.63
Q99969	120.22			Q99969	184.09
P24593	125.51			P24593	182.65
Q08380	212.64			Q08380	178.38
P02671	129.47			P02671	177.16
O95445	197.34			O95445	175.58
P14618	156.13			P14618	170.54
P02760	207.47			P02760	169.67
Q02985	96.16			Q02985	169.2
P19652	153.24			P19652	167.85
B9A064	1523.79			B9A064	167.68
P55056	181.88			P55056	165.84
Q96PD5	209.72			Q96PD5	165.14
P02655	256.95			P02655	159.47
O14791	793.84			O14791	157.96
P22692	93.86			P22692	155.95
P00751	84.45			P00751	153.72
Q14520	58.8			Q14520	153.27
P02730	330.08			P02730	150.63
P68133	162.54			P68133	148.25
Q9Y251	161.14			Q9Y251	147.97
P11277	53.15			P11277	146.89
P07225	364.49			P07225	142.91
P05164	126.93			P05164	142.72
P01011	98.04			P01011	140.72
P01619	320.43			P01619	136.95
P02763	151.87			P02763	131.63
P60985	101.5			P60985	131.33
P18428	43.93			P18428	129.14
Q6Q788	174			Q6Q788	125.81
P20160	57.82			P20160	123.54
Q9UK55	147.08			Q9UK55	121.48
P26927	312.91			P26927	116.11
P02743	254.24			P02743	115.09
P12830	154.85			P12830	108.58
A0A0C4DH25	150.98			A0A0C4DH25	103.61
Q9NZP8	794.95			Q9NZP8	102.64
P11597	87.18			P11597	99.3
P61626	73.71			P61626	97.93
P02549	71.23			P02549	92.75
P35579	847.07			P35579	91.41
O15335	107.72			O15335	90.46
P04406	176.1			P04406	89.92
P01591	365.59			P01591	85.22
Q13790	84.57			Q13790	83.88
Q15582	86.91			Q15582	82.12
P40197	242.43			P40197	80.9
P16157	91.68			P16157	80.42
Q86UX7	140.33			Q86UX7	78.75
P35527	174.49			P35527	77.65
P0DP02	37.62			P0DP02	74.81
P01780	681.57			P01780	74.16
P29279	194.86			P29279	72.24
O00602	83.21			O00602	71.37
P06331	40.21			P06331	70.27
A0A0B4J1X5	143.83			A0A0B4J1X5	69.98
P01768	80.38			P01768	68.42
P12814	137.32			P12814	67.36
P04259	71.15			P04259	66.21
A0A0C4DH69	62.67			A0A0C4DH69	64.99
P39060	98.31			P39060	63.65
Q9H6X2	73.46			Q9H6X2	60.76
P01344	55.63			P01344	59.63
Q9BXN1	80.75			Q9BXN1	59.39
P01764	91.83			P01764	58.31
A0A0B4J1V1	112.02			A0A0B4J1V1	58.26
P55058	59.78			P55058	57.47
P26038	57.69			P26038	57.22
A0A075B6R2	65.77			A0A075B6R2	57.16
P20062	167.72			P20062	56.57
P08311	83.76			P08311	56.31
P22352	42.52			P22352	55.16
P26572	69.69			P26572	54.88
P0DP04	91.37			P0DP04	54.49
A0A075B6S5	39.48			A0A075B6S5	53.55
P04275	33.22			P04275	52.82
P23528	32.16			P23528	52.49
P25311	289.75			P25311	51.65
Q9H4B7	108.09			Q9H4B7	51.07
P06312	57.65			P06312	50.73
A0A0B4J1Y9	68.53			A0A0B4J1Y9	50.45
A0A0C4DH73	130.26			A0A0C4DH73	49.5
A0A075B6P5	72.86			A0A075B6P5	49.44
A0A0A0MRZ8	68.49			A0A0A0MRZ8	48.01
P22792	32.35			P22792	47.93
P07093	32.52			P07093	47.57
A0A087WSY6	38.86			A0A087WSY6	47.39
Q7Z794	115.51			Q7Z794	47.29
P05019	30.88			P05019	45.76
P07437	40.32			P07437	45.64
P00488	45.44			P00488	44.59
P35443	43.27			P35443	44.21
Q9UHG3	57			Q9UHG3	44.15
P68366	37.29			P68366	43.94
P68363	32.75			P68363	43.42
A0A0J9YVY3	19.95			A0A0J9YVY3	43.12
O00187	117.33			O00187	42.49
Q92896	71.85			Q92896	41.2
P13647	91.18			P13647	41.01
P80748	33.09			P80748	40.87
P20851	31.01			P20851	39.7
P43652	28.98			P43652	39.49
P27105	71.85			P27105	38.99
P00451	24.11			P00451	38.69
P34096	18.39			P34096	38.33
O75636	39.7			O75636	38.19
Q4LDE5	49.62			Q4LDE5	37.78
P01700	35.1			P01700	37.21
P01766	23.36			P01766	37.14
P02533	50.25			P02533	36.98
P08319	32.59			P08319	36.62
P03956	66.46			P03956	35.28
P35625	30.52			P35625	35.27
Q16777	33.61			Q16777	35.16
P05121	35.04			P05121	34.45
P01127	15.53			P01127	33.93
P59665	19.3			P59665	32.89
P23560	33.15			P23560	32.78
P58335	169.44			P58335	32.66
P07998	81.93			P07998	32.4
P08567	32.4			P08567	31.78
A0A075B6H7	58.96			A0A075B6H7	31.54
P15311	26.38			P15311	31.13
P78509	61.29			P78509	31.02
Q8IVW4	26.33			Q8IVW4	30.9
P08571	23.96			P08571	30.57
Q16610	23.53			Q16610	30.51
P05156	70.02			P05156	30.37
P35555	78.57			P35555	30.31
P00740	19.91			P00740	27.69
P13727	64.68			P13727	27.64
P05106	18.75			P05106	27.46
P01602	72.08			P01602	27.3
A2NJV5	75.19			A2NJV5	27.24
P18206	15.71			P18206	26.89
P49913	46.41			P49913	25.85
P01599	61.06			P01599	25.59
P01593	23.8			P01593	25.43
P05160	41.71			P05160	25.19
Q06033	49.4			Q06033	24.85
P51884	26.16			P51884	24.85
P0DP01	15.57			P0DP01	24.58
P04430	21.4			P04430	23.09
P0DJI8	73.31			P0DJI8	22.95
P12109	46.05			P12109	22.54
P12724	55.17			P12724	22.06
P01701	40.05			P01701	21.38
P80511	43.43			P80511	20.88
P01742	11.37			P01742	20.88
Q16270	29.06			Q16270	20.74
P03973	13.92			P03973	19.97
P22105	24.49			P22105	19.82
A0A0C4DH29	60.53			A0A0C4DH29	19.56
P63104	23.98			P63104	19.26
P01743	31.76			P01743	18.78
Q9NRN5	9.94			Q9NRN5	18.74
P02750	17.28			P02750	18.45
P49767	65.48			P49767	18.28
P06310	62.75			P06310	18.2
A0A0A0MS15	11.79			A0A0A0MS15	18.06
A0A0C4DH31	16.99			A0A0C4DH31	17.67
P04278	55.72			P04278	17.37
A1L4H1	27.15			A1L4H1	17.24
A0A0C4DH38	3.93			A0A0C4DH38	16.26
P01817	14.87			P01817	15.88
P01703	73.41			P01703	15.8
Q5QNW6	10.55			Q5QNW6	15.75
A0A075B6R9	84.52			A0A075B6R9	15.57
Q8TER0	23.01			Q8TER0	15.53
Q15166	41.19			Q15166	15.18
A0A0B4J1V6	9.51			A0A0B4J1V6	15.14
Q13103	32.04			Q13103	14.85
P04439	56.14			P04439	14.42
P11678	77.81			P11678	14.34
Q99715	35.38			Q99715	14.02
P23083	67.93			P23083	13.93
A0A0C4DH36	31.86			A0A0C4DH36	13.88
A0A0C4DH43	20.35			A0A0C4DH43	13.87
P06681	4			P06681	13.7
P60660	18.24			P60660	13.53
P02753	14.63			P02753	13.28
Q13418	42.29			Q13418	13.26
P0DOX3	17.77			P0DOX3	13.03
P48061	7.51			P48061	12.74
Q13093	22.8			Q13093	12.74
Q8NDZ4	23.45			Q8NDZ4	12.71
P16452	50.14			P16452	12.53
P01601	13.47			P01601	12.51
P04085	3.75			P04085	12.47
P55774	15.02			P55774	12.27
P62826	14.97			P62826	12.06
P62937	11.73			P62937	12.04
A0A075B6I9	20.54			A0A075B6I9	11.75
P11166	5.19			P11166	11.03
P05543	3.89			P05543	10.92
P49406	16.52			P49406	10.92
Q9Y6R7	28.07			Q9Y6R7	10.57
Q96KN2	15.16			Q96KN2	10.55
Q8NHM4	13.19			Q8NHM4	10.53
Q86U17	30.39			Q86U17	10.52
P61769	11.61			P61769	10.35
P15814	14.06			P15814	10.04
A0A075B6I0	16.92			A0A075B6I0	9.97
P06702	20.35			P06702	9.96
Q9NZN3	8.9			Q9NZN3	9.75
Q9HBI1	14.49			Q9HBI1	9.65
P23381	11.52			P23381	9.53
Q9UNW1	7.28			Q9UNW1	9.5
P61224	19.5			P61224	9.41
P68431	40.64			P68431	9.4
P10646	9.8			P10646	9.22
P04632	11.42			P04632	9.17
P00742	4.37			P00742	9.09
A0A0B4J1V0	10.06			A0A0B4J1V0	8.98
Q9Y3I1	40.71			Q9Y3I1	8.96
P01709	138.19			P01709	8.85
P62258	50.38			P62258	8.84
O14960	36.08			O14960	8.82
Q6UXM1	13.32			Q6UXM1	8.75
O14950	5.21			O14950	8.73
P68104	15.13			P68104	8.63
A0A075B6K4	1.62			A0A075B6K4	8.44
Q9UGM5	15.12			Q9UGM5	8.15
Q96HR3	2.26			Q96HR3	8.06
Q9BUN1	9.38			Q9BUN1	7.92
P08185	11.53			P08185	7.81
Q12805	6.5			Q12805	7.79
A0A0C4DH35	21.01			A0A0C4DH35	7.71
P62805	40.43			P62805	7.57
P00325	12.48			P00325	7.52
P12110	7.97			P12110	7.27
Q9HDC9	12.49			Q9HDC9	7.12
Q92743	5.83			Q92743	7.03
P00558	7.24			P00558	6.86
P01833	8.85			P01833	6.63
Q9GZP0	21.88			Q9GZP0	6.46
P11171	16.97			P11171	6.37
P21926	13.59			P21926	6.18
Q8TDL5	12.31			Q8TDL5	5.97
P28799	3.7			P28799	5.97
A0A0B4J1Y8	18.62			A0A0B4J1Y8	5.86
A0A0B4J1V2	6.65			A0A0B4J1V2	5.85
A0A0C4DH34	10.72			A0A0C4DH34	5.78
P32119	2.23			P32119	5.76
P13224	12.37			P13224	5.7
Q99941	1.97			Q99941	5.64
P54577	5.47			P54577	5.62
P59998	20.08			P59998	5.54
Q12905	10.97			Q12905	5.52
Q12840	8.14			Q12840	5.52
Q96QU8	7.78			Q96QU8	5.44
Q15389	10.52			Q15389	5.43
P50552	3.13			P50552	5.41
P14770	19.32			P14770	5.39
Q8NBP7	3.05			Q8NBP7	5.3
A0A0B4J1U7	12.13			A0A0B4J1U7	5.28
P01706	31.07			P01706	5.26
P09914	11.33			P09914	5.24
P08246	10.28			P08246	5.19
Q53H76	4.13			Q53H76	4.74
A0A087WSX0	17			A0A087WSX0	4.74
P09529	4.52			P09529	4.66
O75888	10.59			O75888	4.59
O94985	15.12			O94985	4.57
P15924	5.37			P15924	4.54
Q16394	11.89			Q16394	4.53
Q9Y4L1	10.39			Q9Y4L1	4.49
Q6UXI9	19.84			Q6UXI9	4.4
P26447	7.7			P26447	4.38
P23229	45.44			P23229	4.37
P07384	10.71			P07384	4.13
P23284	6.18			P23284	4.11
P11169	16.13			P11169	4.06
Q9H8L6	4.16			Q9H8L6	3.98
P04180	2.11			P04180	3.96
P04075	1.91			P04075	3.93
Q01523	12.03			Q01523	3.85
O75882	11.73			O75882	3.84
P61204	3.94			P61204	3.77
Q9NQ38	7.69			Q9NQ38	3.68
A0A0A0MT36	8.72			A0A0A0MT36	3.64
P80108	1.66			P80108	3.59
Q8N1N4	4.06			Q8N1N4	3.55
P37802	16.39			P37802	3.52
P61026	10.34			P61026	3.44
Q5SYB0	32.77			Q5SYB0	3.43
P01714	10.81			P01714	3.39
P28482	9.57			P28482	3.37
Q68DL7	2.99			Q68DL7	3.34
O00468	3.42			O00468	3.28
P12931	2.53			P12931	3
P56202	0			P56202	2.96
Q16627	7.15			Q16627	2.96
P06732	18.61			P06732	2.63
Q9H1D0	2.28			Q9H1D0	2.49
O95866	8.2			O95866	2.26
P24592	11.59			P24592	2.24
Q53RD9	1.61			Q53RD9	2.18
P01699	19.26			P01699	2.16
P01717	18.75			P01717	2.09
P41218	13.93			P41218	2.05
Q9P2D1	6.9			Q9P2D1	2.02
P54652	3.86			P54652	2.01
P07737	42.5			P07737	1.93
P48059	9.31			P48059	1.93
P29122	8.49			P29122	1.9
P01721	3.72			P01721	1.9
Q86U06	2.29			Q86U06	1.9
P01033	4.77			P01033	1.88
P13796	1.8			P13796	1.87
P41222	16.32			P41222	1.81
P08493	0			P08493	1.79
P16402	7.45			P16402	1.79
P14151	2.17			P14151	1.76
P62987	5.27			P62987	1.76
O43719	2.7			O43719	1.71
O75448	12.07			O75448	1.69
Q96F07	0			Q96F07	1.67
P11021	5.1			P11021	1.66
P07359	4.82			P07359	1.66
Q15404	20.03			Q15404	1.64
P10124	5.96			P10124	1.61
Q7Z3V4	4.39			Q7Z3V4	1.61
Q9BTV5	6.11			Q9BTV5	1.61
Q9Y5C1	2.19			Q9Y5C1	0
P17213	4.13			P17213	0
P17655	1.88			P17655	0
Q9UKZ9	2.34			Q9UKZ9	0
P61586	2.2			P61586	0
Q6WN34	3.33			Q6WN34	0
P00338	9.78			P00338	0
Q9HCB6	4.4			Q9HCB6	0
P30041	16.96			P30041	0
P58166	10.7			P58166	0
P00750	1.65			P00750	0
A0A0C4DH24	6.35			A0A0C4DH24	0
P04040	18.15			P04040	0
O15144	3.58			O15144	0
Q9Y6C2	6.09			Q9Y6C2	0
O15143	3.99			O15143	0
Q15848	1.74			Q15848	0
Q6FHJ7	11.64			Q6FHJ7	0
O00299	3.28			O00299	0
P48426	2.07			P48426	0
Q5T749	1.69			Q5T749	0
Q01518	0			Q01518	0
P61158	5.98			P61158	0
O75083	12.62			O75083	0
P33908	3.22			P33908	0
P26583	1.87			P26583	0
P01034	3.89			P01034	0
Q9ULV4	2.2			Q9ULV4	0
P29401	3.84			P29401	0
Q13387	1.64			Q13387	0
Q14574	0			Q14574	0
Q12841	2.27			Q12841	0
P16070	2.14			P16070	0
Q99954	7.16			Q99954	0
O14786	0			O14786	0
P05109	1.79			P05109	0
P14780	2.15			P14780	0
O43286	6.05			O43286	0
P30101	3.86			P30101	0
P31146	0			P31146	0
Q9NRQ2	0			Q9NRQ2	0
Q6IS14	14.85			Q6IS14	0
Q5T5S1	1.81			Q5T5S1	0
Q8NBJ4	1.85			Q8NBJ4	0
Q9Y287	6.67			Q9Y287	0
O15117	9.61			O15117	0
Q9BYJ0	1.94			Q9BYJ0	0
Q9BX93	5			Q9BX93	0
Q8N3D4	0			Q8N3D4	0
P47755	12.12			P47755	0
Q9BWS9	4.38			Q9BWS9	0
P13501	2.41			P13501	0
P05556	1.62			P05556	0
P11215	0			P11215	0
P35030	0			P35030	0
Q8IZJ1	2.06			Q8IZJ1	0
O15204	0			O15204	0
Q8NHQ9	3.62			Q8NHQ9	0
Q8NBZ7	1.89			Q8NBZ7	0
Q8TAV4	2.35			Q8TAV4	0
P25774	0			P25774	0
P01704	2.21			P01704	0
P78539	3.03			P78539	0
Q8NHV4	5.71			Q8NHV4	0
P11226	0			P11226	0
P55145	3.92			P55145	0
P21359	0			P21359	0
P11233	0			P11233	0
Q6EEV4	1.98			Q6EEV4	0
O15067	0			O15067	0
Q9P2D7	3.38			Q9P2D7	0
P02452	2.09			P02452	0
P04899	0			P04899	0
P16035	4.15			P16035	0
Q14623	0			Q14623	0
Q8N3S3	0			Q8N3S3	0
P09486	0			P09486	0
Q9UQ74	0			Q9UQ74	0
P10599	0			P10599	0
P31948	1.71			P31948	0
Q9NUD7	1.65			Q9NUD7	0
Q9NR48	0			Q9NR48	0
O43147	1.9			O43147	0
Q3MJ13	2.22			Q3MJ13	0
Q86VD1	1.91			Q86VD1	0
P09211	0			P09211	0
P46783	2.59			P46783	0
Q15052	0			Q15052	0
P17987	0			P17987	0
O43524	0			O43524	0
Q99996	10.67			Q99996	0
P61978	0			P61978	0
Q8N370	5.8			Q8N370	0
Q9Y6Y8	0			Q9Y6Y8	0
Q8NI35	0			Q8NI35	0
P78563	0			P78563	0
P67936	0			P67936	0
Q12906	8.34			Q12906	0
Q9UF33	0			Q9UF33	0
Q3T8J9	3.54			Q3T8J9	0
Q13595	0			Q13595	0
Q9Y624	1.65			Q9Y624	0
Q96PE2	1.83			Q96PE2	0
Q14554	0			Q14554	0
Q8IUG5	0			Q8IUG5	0
Q9HD67	1.69			Q9HD67	0
P05981	7.84			P05981	0
Q96L50	0			Q96L50	0
A6NML5	0			A6NML5	0
P55103	0			P55103	0
Q9NYI0	0			Q9NYI0	0
Q9H082	10.49			Q9H082	0
A8MT19	0			A8MT19	0
Q6P2H3	1.62			Q6P2H3	0
Q86YR7	0			Q86YR7	0
P56192	1.66			P56192	0
Q9H939	2.01			Q9H939	0
Q9UEW3	1.7			Q9UEW3	0
	0				172445
	0
	0
	0
	1.6
	0
	1.64
	1.63
	0
	0
	7.26
	0
	5.41
	23.85
	6.34
	1.82
	0
	0
	0
	1.7
	0
	0
	0
	0
	0
	3.42
	11.68
	0
	0
	0
	0
	0
	1.67
	0
	0
	0
	3.38
	0
	13.99
	0
	0
	0
	2.03
	0
	0
	0
	0
	5.66
	1.61
	0
	2.42
	0
	0
	3.37
	0
	0
	0
	0
	0
	0
	0
	8.85
	0
	0
	0
	0
	0
	8.26
	0
	0
	0
	1.65
	0
	0
	0
	0
	0
	0
	0
	1.72
	0
	0
	0
	0
	0
	0
	3.74
	5.06
	5.59
	0
	0
	0
	0
	0
	0
	1.9
	0
	0
	0

## Sheet: different NP material
Accession	200 nm SiO2 NPC		Accession	200 nm Fe3O4 NPC		Accession	200 nm CeO2 NPC
P04114	3864.65		P01024	2874.43		Q14314	72.0621
P01024	4537.58		P04114	2412.26		A0A0A0MRZ9	215.313
P0C0L5	1893.56		P02768	1736.85		P78386	314.089
P0C0L4	1845.38		P0C0L5	1011.07		O43707	357.284
P02751	1027.09		P0C0L4	994.97		P27487	650.548
P02768	1428.49		P0DOX5	823.81		P08572	719.461
P08603	1054.23		P02751	815.41		P23467	729.681
P01023	512.67		P01042	566.79		P17655	773.156
P07996	931.61		P01859	550.61		Q01995	773.906
P00734	1306.51		P01871	488.53		P38646	780.207
P06396	1122.16		P01834	461.76		P48723	793.401
P00747	581.54		P06396	459.3		Q9H939	797.444
P04196	1969.36		P04196	456.86		O00585	828.048
P12259	373.7		P08603	449.57		Q8WUM4	834.682
P07358	667.14		P01860	435.29		O15498	861.158
P01031	365.08		P01023	434.78		P20618	866.813
P01008	1057.47		P01009	421.02		Q12931	869.209
P09871	1385.27		P0DOX7	407.7		Q9BWS9	872.629
Q14624	585.83		P04003	399.72		P18850	873.962
P03952	552.97		P00734	390.95		P20742	926.472
P08519	310.87		P02647	379.33		Q76M96	970.843
P03951	475.43		P08519	377.3		P13688	980.69
P02647	578.14		P03951	366.57		Q96BZ4	992.769
P00736	1000.29		P0DOX6	334.58		P62136	1049.21
P01042	937.59		P02787	333.23		P15144	1052.88
P12111	224.76		P00747	327.25		P48426	1098.78
Q14766	200.32		P01031	316.07		Q9Y2V2	1106.48
P00748	441.2		Q14624	300.35		P62993	1110.29
P04264	296.52		P04004	294.13		Q7Z3B1	1112.55
P04004	778.54		P03952	285.46		O00231	1175.12
P35527	252.61		P02649	268.36		P58546	1249.17
P02787	220.99		P01876	250.9		P61916	1249.94
P04003	391.97		P00738	233.41		Q7LDG7	1252.05
O00391	260.22		P02746	230.76		Q6UWY5	1264.49
P01857	719.89		P00450	229.47		P43121	1276.3
P02649	733.65		P12259	225.25		Q9UDY2	1293
P02788	202.88		P0DOX2	221		Q14194	1304.5
Q13201	162.12		P07996	215.89		P01763	1309.97
P05155	418.74		P01861	203.93		Q13642	1314.52
P07357	322.54		P01877	203.75		P04066	1355.28
P13671	174.54		P19823	200.87		P15151	1358.06
Q9BXR6	246.8		P02790	199.65		Q6YHK3	1358.75
P19823	154.47		P10909	194.51		P61812	1363.11
P01009	234.58		P02745	186		P26022	1393.02
P02748	219.65		P0DOY2	172.28		Q8TDL5	1407.65
P08697	170.03		P04264	170.94		Q6WN34	1408.79
P10643	195.68		P02748	170.71		Q6UXH9	1410.29
P01871	366.1		P10643	170.05		Q9NPG4	1466.64
P19827	196.3		P02671	168.42		P10321	1488.59
Q92954	247.1		P06727	166.2		P16035	1489.18
P13645	144.01		P02765	159.02		Q09328	1511.24
P36955	194.04		P02788	158.17		Q8NBJ7	1528.82
P04275	130.44		P02774	157.69		Q10471	1540.7
P01860	502.78		P02675	153.89		Q9Y5Y7	1540.88
P02671	156.65		P02749	151.84		O43294	1554.54
P00738	151.77		P19827	151.03		Q13093	1566.15
P01859	424.35		P00751	151.03		Q9BS40	1572.31
P00751	113.59		P13671	150.51		P29692	1597.71
Q03591	328		P00739	150.21		Q12905	1606.33
P06727	140.04		P35527	147.48		P40189	1611.96
Q15113	158.72		P09871	146.07		P36871	1613.28
P35858	142.01		P07358	144.73		P08670	1676.1
Q9Y490	77.88		P01008	141.57		Q9ULF5	1682.36
P02749	161.78		B9A064	134.01		P24298	1695.87
P00746	177.38		P21333	129.88		P07911	1703.08
P02747	454.8		Q9Y490	128.75		O15117	1706.26
P02745	1649.66		P02776	125.21		Q8TF42	1712.84
P10909	165.61		P13645	122.35		P07602	1736.74
P07360	222.77		P27918	119.32		Q13822	1744.41
P05546	139.28		P04275	117.24		Q8N392	1786.06
P02765	169.57		P02760	116.12		P24043	1803.48
P0DOX6	286.76		P00736	114.72		Q92896	1812.15
P02746	903.35		Q03591	109.57		O76076	1836.75
P18428	144.44		P07225	107.96		P25786	1840.84
P15169	134.53		Q13201	105.12		O15144	1848.16
P23142	143.96		P10720	100.93		O75326	1854.77
P00739	110.29		P02775	98.82		P41218	1884.79
P05452	276.81		P05155	95.77		Q9ULI3	1885.29
P07225	116.78		O43866	93.81		Q8NDZ4	1889.22
P05154	163.47		P05546	92.59		P31949	1913.77
P01834	424		P18428	92.45		P14923	1921.39
Q06033	98.61		P35908	91.64		Q15828	1941.67
P00450	83.94		P60709	91.25		P07327	1946.57
P02675	119		P07357	89.97		Q16658	1956.68
P02679	108.37		P63261	87.96		P13987	1979.75
P29622	125.05		P02679	87.38		O60256	1982.85
P0DOX7	297.3		Q96PD5	85.26		P01127	1994.17
P35908	76.42		P04217	83.6		Q07960	2010.35
P01876	196.49		P08697	79.51		P56202	2013.05
Q9NQ79	94.96		P02766	78.46		P35813	2045.95
P35555	49.93		P68871	78.23		O00442	2054.35
P01861	166.1		P11226	73.68		P00491	2056.31
P02766	79.47		P02656	73.44		Q96KN2	2058.25
Q15582	66.15		P02549	73.24		P08195	2060.24
P26927	115.08		P23142	70.5		P25788	2126.19
P02538	85.59		P69905	69.81		P08253	2127.26
P18065	124.7		P48740	68.96		O60476	2135.31
P21333	48.23		P02747	67.59		P11413	2137.87
Q04756	126.13		P01019	60.99		P12724	2160.72
Q14520	94.83		Q9BXR6	60.49		Q15848	2174.09
P00451	77.05		P08514	60.24		O43790	2224.09
Q96PD5	75.35		O00391	59.98		Q16555	2235.27
P04259	88.51		P01011	57.66		P16930	2239.1
P05164	73.24		P07360	56.74		Q01459	2249.32
P17936	93.81		P03950	56.7		P12955	2261.63
P04406	62.42		P05090	56.7		Q99542	2262.75
Q96IY4	72.31		P02763	55.85		O75340	2281.55
P02790	76.28		P27169	55.64		P11047	2291.85
P27918	77.47		Q06033	54.76		Q9BXJ0	2301.17
P02774	59.62		P36980	52.38		Q14554	2314.29
P13647	85.22		P02730	51.85		Q9UIB8	2316.7
P02652	175.29		P02652	51.8		Q05707	2346.87
P48740	78.96		P13647	50.01		P12931	2357.21
P02760	89.06		P05154	49.94		P11717	2360.86
P36980	167.02		P68133	49.35		P05362	2393.4
P0DOX2	99.86		Q92954	49.06		P11171	2407.33
P27169	63.61		P0DJI8	47.5		Q14651	2427.9
P63261	51.02		P11597	47.25		P09172	2440.9
P60709	54.22		P00746	46.86		P00533	2462.61
P06681	71.07		P29622	46.84		Q8IUX7	2469.58
Q15485	77.58		P19652	46.04		P23560	2479.12
P11597	53.16		O14791	45.75		P00390	2483.14
P02533	56.11		P08571	44.57		Q96HC4	2499.88
P00488	46.41		P05452	44.5		O43143	2509.53
Q16610	45.08		P02654	42.05		P15090	2524.96
P69905	45.24		P25311	41.82		Q8N1N4	2529.02
P35579	33.31		P06681	41.12		P61978	2530.02
O14791	41.86		P20742	40.7		Q8NBS9	2536.05
P49908	70.75		P02533	39.97		P07478	2576.82
P08779	56.68		P11277	39.74		P08779	2594.79
P11277	26.51		P02538	39.71		Q9HB40	2613.11
P24593	64.36		P36955	38.46		Q6UWP8	2655.2
O43866	44.62		P02042	38.3		P14314	2655.54
P68871	63.86		Q15582	38.21		P11586	2675.32
P0DOY2	187.07		Q14520	38.1		O75954	2681.89
P03950	113.73		P00748	36.99		P40925	2685.44
P05067	41.99		P01619	36.94		Q9UHG2	2752.95
P04217	43.21		P15169	36.59		P60900	2779.85
P08514	41.85		P05156	35.45		Q9BYE9	2791.02
P22792	32.22		Q96IY4	35.45		P15311	2792.16
Q9Y251	34.8		P01591	35.29		Q93096	2808.05
P02776	142.16		P35858	35.06		Q9UNN8	2820.8
Q9UK55	49.8		P35542	34.87		P22314	2827.53
P02775	110.03		P08779	34.38		A0A0B4J1U7	2834.1
P22692	39.38		P01768	33.94		Q9HBW9	2858.86
P40197	33.82		P04278	33.53		P04080	2860.39
Q16270	25.97		P22792	33.51		Q96KG7	2881.87
A1L4H1	30.97		P02655	33.1		P80511	2891.71
Q99969	46.47		P49908	32.91		Q14974	2898.78
P01019	42.9		P17936	32.73		O15467	2898.95
Q08380	29.4		P12814	32.28		O14672	2933.23
P01011	44.29		P43652	32.25		P62333	2959.89
P0DOX3	37.19		P18206	30.79		P38571	2968.47
P26038	25.08		Q04756	30.47		P00966	2978.55
P08571	35.04		P04406	29.42		P17987	3035.31
P02730	34.32		Q16610	29.25		P08575	3038.48
P16157	16.73		O00187	29.25		Q13094	3042.82
P20742	32.61		P01833	29.24		P20933	3065.21
B9A064	63.05		P00488	29.09		P31327	3083.71
Q9H6X2	23.26		P55058	28.15		P23141	3086.78
P0DJI8	47.34		P12111	28.13		P31146	3087.97
O95445	29.23		P05106	28.11		O15031	3098.37
O15335	29.21		P18065	27.9		P02538	3107.99
P04278	34		P0DJI9	27.12		P08123	3111.69
P01137	37.75		P02753	26.28		P17980	3131.17
P39060	43.93		P06312	25.9		P16152	3137.74
Q86UX7	23.96		Q9Y251	25.72		P25789	3146.61
P35443	28.05		P80108	25.15		P18669	3163.24
P49913	36.74		P00740	23.78		P17931	3171.4
P55058	23.52		P22352	23.7		P35625	3210.38
P02656	60.31		P01764	23.38		Q02763	3252.98
P05156	21.32		P01763	23.01		Q04721	3284.84
P10720	118.38		A0A0B4J1V1	22.91		P04439	3323.13
O00187	35.46		P01780	22.85		O14960	3368.72
Q92896	20.39		A0A0B4J1X5	22.84		P45877	3404.95
P14618	33.62		P0DOX3	22.79		O75083	3417.14
Q6Q788	24.37		P24593	22.68		P08581	3428.28
Q9UHG3	20.92		P05160	22.46		P62873	3433.98
O00602	28.31		P13796	21.71		Q9C0C9	3459.64
P02549	19.99		P02743	21.7		P09110	3472.86
P05019	67.68		P39060	21.59		Q92930	3492.51
Q9Y5C1	20.7		Q9UK55	21.57		Q93084	3510.39
P35542	49.18		Q14766	21.36		P51452	3543.7
P15924	14.73		A0A0B4J1V0	20.61		Q9UKY3	3564.74
P61626	33.82		Q13103	20.47		P10644	3568.46
P23528	31.62		P20851	20.44		P36969	3569.44
P19652	35		P16157	20.29		Q9NSC7	3571.12
P58335	24.09		A0A0C4DH25	20.06		P13598	3579
P68133	26.75		Q86UX7	19.87		P07738	3582.98
P02655	42.59		O00602	19.66		P13489	3586.12
Q4LDE5	22.73		Q9UGM5	19.33		Q8NBZ7	3612.37
P20851	22.05		O95445	18.98		Q9NZD4	3612.72
P05090	60.17		P00742	18.94		P13639	3619.55
P20062	20.03		P23284	18.89		Q06481	3649.11
P00740	29.5		P23528	18.65		Q05682	3655.25
P05106	16.33		P01602	18.55		Q3ZCW2	3658.76
Q13790	27.24		Q04695	18.43		P19971	3676.58
Q9BXN1	9.4		P78509	18.23		Q9BQE3	3682.2
P51884	10.75		P51884	18.21		P03956	3703.93
Q04695	25.5		P06331	17.3		Q5VVQ6	3722.55
P31146	18.23		P04070	16.61		O60610	3727.46
Q12805	20.25		Q16270	15.87		Q14847	3759.74
P07998	39.18		P07737	15.76		Q9BXN1	3812.23
P12814	15.15		Q4LDE5	15.7		Q07954	3819.99
Q8TER0	14.37		P63104	15.65		P24844	3834.97
P05121	10.88		Q12805	15.63		O75023	3855.87
Q9UGM5	20.67		P26927	15.36		Q15435	3863.85
P05160	11.43		P02750	15.36		P02786	3868.67
P34096	15.49		P27105	15.25		P10619	3872.09
P14923	17.77		A0A0A0MRZ8	14.98		Q15904	3874.8
Q13093	16.96		P35579	14.95		P07741	3883.52
Q9NZP8	32.31		O75636	14.63		P16109	3917.89
P08319	16.12		P05543	14.52		Q06141	3924.03
P02743	29.76		P04180	14.43		P78509	3956.14
Q6UY14	9.13		P40197	14.16		P48643	4005.09
P23381	14.61		P68366	13.54		Q01523	4027.31
Q9Y4L1	13.25		P08567	13.27		Q5JRA6	4045.7
P04180	13.23		Q15485	13.2		P49746	4067.78
Q01518	14.84		Q9H4B7	12.94		Q9UBQ6	4091.22
P55056	22.69		P12830	12.88		Q14118	4118
P04632	11.96		A0A0C4DH73	12.8		Q9UKZ9	4154.85
P22105	13.23		P55056	12.74		Q9Y624	4154.92
P00742	14.54		Q16627	12.63		Q70J99	4156.98
P02763	18.96		P0DP04	12.56		Q13228	4195.9
P26572	14.31		Q8TDL5	12.31		O00299	4215.95
P02753	17.85		A0A0J9YVY3	12.29		Q14697	4228.11
P18206	10.8		Q15113	11.94		P30566	4244.74
P02654	38.3		P68371	11.88		Q9GZT8	4259.35
P12830	16.19		Q9NZP8	11.73		O75144	4264.22
Q86U17	11.16		P08185	11.47		P00492	4264.4
P0DJI9	27.35		P34096	11.17		P60981	4326.29
P25774	13.34		P16452	11.12		Q3LXA3	4348.49
P60985	19.42		P01766	11.11		A6NH11	4362.34
P68363	9.47		Q71U36	11.09		P61020	4388.81
Q15063	7.51		P60985	11.07		P14770	4400.55
O94985	15.54		P15907	11.06		O95428	4400.58
P12109	11.11		P12109	10.91		O00429	4403.83
P01591	18.94		P81172	10.67		P09960	4404.12
Q92743	15.96		A0A0C4DH31	10.63		Q86VP6	4450.9
P07737	9.96		O75083	10.27		P52209	4470.65
P14780	11.87		P32119	10.19		Q92686	4471.4
Q92496	10.44		O75882	9.99		Q8NDA2	4493.44
Q8TDL5	11.9		Q9HCB6	9.88		P53634	4526.43
Q6UXI9	11.46		P35625	9.81		Q13508	4534.9
P01768	19.73		A0A0A0MS15	9.61		Q86UX2	4565.67
P22352	27.35		A0A0B4J1Y9	9.6		P23470	4595.77
P24821	4.06		A0A087WSY6	9.47		P61586	4602.62
P15311	15.75		P61224	9.17		O14793	4611.82
P43652	7.91		P01701	9.12		P49368	4616.63
Q53H76	9.68		P22692	9.07		Q8NBJ4	4622.83
Q9H4B7	8.86		A0A0C4DH38	9.06		O75629	4638.14
Q9HCB6	6.06		A0A075B6K5	9.04		Q9Y646	4659.85
P08567	8.2		Q9NQ79	9		P49641	4691.44
P05543	9.19		P01700	9		P01717	4711.81
P25311	10.29		A0A0C4DH29	8.86		A0M8Q6	4730.57
P49767	9.07		Q9UHG3	8.85		P00352	4797.67
P10646	5.27		A0A0C4DH32	8.69		Q8IUL8	4834.21
P01344	17.44		P14618	8.6		P26641	4841.34
Q16627	11.65		P14923	8.34		P50281	4920.81
P59666	22.21		P23083	8.29		P60660	4928.38
P55774	11.54		P01593	8.26		Q9BU40	4969.8
Q86YZ3	10.23		P06310	8.22		P17301	4975.05
P59665	22.21		Q15063	8.02		P27824	4977.89
P27105	7.78		A0A0C4DH35	7.89		Q14623	5004.35
P23284	7.04		A0A0B4J1X8	7.82		P17858	5027.25
Q13418	5.69		Q86YZ3	7.77		P13611	5107.52
P01619	11.54		A0A075B6K4	7.72		P31947	5110.71
P13796	8.29		Q13790	7.65		Q7L591	5119.93
Q9UKZ9	9.72		P11021	7.47		A0A0B4J1V1	5132.02
P06702	9.54		Q9BWP8	7.43		P61160	5155.29
P08311	15.31		P02741	7.38		P01833	5196.03
Q99941	9.74		A0A0J9YX35	7.38		Q6UXI9	5198.41
P50552	10.65		P04075	7.26		P54920	5238.37
P30043	12.38		P14625	7.2		P04083	5273.07
A0A075B6R2	13.77		P01743	7.2		O75874	5289.56
P00325	8.6		Q92496	7.11		P05198	5290.23
Q9UNW1	5.09		Q5T749	6.93		A0A0B4J1X5	5326.74
Q02413	9.14		P01034	6.88		P17813	5414.57
Q13885	12.03		Q53H76	6.81		P41240	5423.11
O15467	13.62		A0A0C4DH67	6.72		P50570	5451.6
Q9HDC9	7.15		P01717	6.63		P24158	5534.12
O14950	5.79		P01599	6.48		P02788	5584.82
P07093	7.96		Q9NZT1	6.46		A6NDG6	5635.63
P03956	4.03		P61204	6.44		P61158	5705.28
P06312	9.67		P01714	6.3		Q9UQ80	5733.86
P15907	12.6		P01718	6.26		Q6P988	5759.22
P07384	4.98		P14770	6.24		Q15555	5797.69
Q15389	10.62		P67936	6.2		Q9NY97	5834.76
P62937	7.92		P07998	6.18		Q08722	5919.36
P60660	6.92		Q15166	6.03		Q99460	5943.23
P14555	6.02		Q06830	5.81		Q76LX8	5953.4
Q13103	7.49		A0A075B6Q5	5.8		Q86SQ4	5981.16
A0A0B4J1X5	21.57		Q08380	5.77		Q14393	6031.94
P03973	11.01		P25774	5.74		Q92820	6034.62
P62805	7.48		P61626	5.57		O00584	6039.96
Q7RTS7	15.28		P11169	5.52		A0A075B6R2	6058.04
P06331	13.27		P35247	5.45		O00602	6072.68
P04433	9.44		P04430	5.43		O00533	6126.15
P58166	4.53		P35443	5.33		P47755	6159.16
P20160	14.3		A0A087WW87	5.32		Q9UM47	6160.46
Q9BWP8	6.26		P05164	5.16		Q00610	6257.98
Q14574	6.67		P48061	5.04		P23083	6273.4
P01780	17.51		P0DP01	5.01		P04792	6317.3
P01127	4.36		P81605	4.97		Q9UBX1	6321.36
P24592	7.91		Q6Q788	4.88		Q9BXJ1	6334.46
P04085	5.82		A0A075B6R9	4.87		Q6EMK4	6360.88
P29279	10.61		Q13093	4.84		P01718	6376
Q9NRN5	9.16		A0A0C4DH36	4.82		P62495	6429.19
P01034	1.7		P11171	4.78		Q9Y6C2	6541.76
Q9UEW3	5.04		P29279	4.76		A0A0B4J1Y9	6561.5
P00338	4.15		P33151	4.76		Q92520	6574.95
Q9BWS9	5.59		P04632	4.73		O95747	6576.13
P16452	4.8		P01703	4.69		Q08554	6590.21
P02750	5.53		P04439	4.68		P35237	6607.46
P17213	2.01		P23560	4.63		P30044	6656.5
Q8NI99	6.8		P08709	4.39		P00325	6688.96
P78509	2.33		Q9UNW1	4.39		Q13217	6819.49
P00568	4.63		P10646	4.34		P13647	6875.98
Q6UWY5	4.84		Q8NBP7	4.33		P0DJI9	6900
P08246	5.97		Q99969	4.31		Q12913	6902.1
P63104	4		P03973	4.25		Q15691	6911.05
Q9BXJ4	4.21		P30041	4.18		Q00013	6951.94
P80108	5.82		P59665	4.17		P14209	6953.66
P11021	4.33		A0A0C4DH34	4.14		P28845	6956.29
A0A0B4J1Y9	7.31		O94769	4.09		Q8N3T6	7019.08
P23083	4.88		A0A075B6H7	3.87		P02549	7073.25
P29122	1.81		Q7RTS7	3.84		Q86TH1	7119.89
P62826	2.63		Q96KN2	3.82		O00468	7127.64
Q562R1	4.03		P00709	3.6		P04632	7152.34
P04070	2.21		Q9HDC9	3.59		P09668	7183.69
A0A0C4DH25	5.72		P12273	3.58		Q99439	7183.9
P16035	0		P04085	3.55		P61106	7191.34
P01602	2.34		P48059	3.5		P13591	7231.16
P01624	15.21		Q01518	3.41		P13667	7282.06
P08493	6.74		P11166	3.4		P49767	7309.72
O14786	5.88		Q8IVW4	3.37		Q9UK23	7383.9
Q5QNW6	3.44		P01344	3.32		O00194	7433.24
P33908	2.38		P08493	3.08		P11362	7481.24
P49747	3.57		P10124	3.05		Q12794	7520.6
P30041	6.14		P01817	3.05		O15143	7562.26
Q16777	3.6		P60022	2.92		Q15389	7563.32
Q06141	5.16		P62328	2.88		P50991	7625.95
A0A087WSY6	5.47		Q6E0U4	2.84		P61960	7636.25
P17655	2.57		P16671	2.78		Q12906	7641.45
P36222	3.55		P01127	2.78		Q53RD9	7644.21
P14770	5.7		P23381	2.74		P50990	7652.45
P68431	3.73		Q13418	2.72		Q86U17	7665
P80748	9.7		P49747	2.72		Q9Y6L7	7730.18
P06858	2.38		P16112	2.59		Q9UBG0	7775.54
P35625	3.45		P16070	2.59		Q02818	7814.88
A0A0C4DH38	5.15		A0A0B4J1V7	2.58		O75608	7850.07
P23560	2.19		P62937	2.56		P15153	7874.24
A0A0C4DH73	6.61		Q9H299	2.55		P01764	7900.32
P00750	5.04		O75460	2.49		P03973	7949.34
P61224	2.81		Q6P988	2.48		Q9UJU6	7963.65
P01033	4.32		P06702	2.45		Q7Z7G0	7993.2
Q9Y3I1	2.58		P06753	2.45		Q9H853	8081.96
P48061	4.15		O14773	2.41		Q16394	8281.41
Q9HBI1	4.41		O75594	2.4		P26038	8319.46
P01599	2.53		P21926	2.38		Q99784	8356.44
P01593	5.45		Q9HD89	2.36		P61026	8362.49
A0A0A0MS15	2.34		A0A0B4J1U7	2.35		P61006	8370.1
Q9ULV4	2.43		P55774	2.33		Q16401	8397.1
O76061	0		P41222	2.33		Q9HBB8	8411.13
P01742	5.36		A0A0C4DH26	2.33		P31948	8470.29
P32119	6.27		Q9BXN1	2.3		P21926	8500.3
Q9BUN1	6.08		P06858	2.3		Q6UXB8	8508.9
Q14314	2.09		Q6EMK4	2.25		Q6E0U4	8512.49
Q92626	1.76		P60981	2.25		O00233	8520.49
Q8NDZ4	3.71		P31146	2.23		O76061	8549.5
P80511	3.55		A0A075B6I0	2.23		P54289	8579.52
P08709	4.72		P07384	2.19		P16284	8659.13
P00558	2.21		P11142	2.18		P07093	8703.97
Q6P988	1.82		P33908	2.16		Q9NQ38	8705.3
Q8NBP7	4.53		Q15942	2.13		Q14574	8748.79
Q53RD9	3.83		Q12955	2.13		P60842	8795.03
Q9NQ38	2.01		Q8N1N4	2.1		Q13332	8882.59
Q99542	0		Q5D862	2.1		P23381	8939.14
O75636	3.65		P12532	2.09		P22061	9015.25
P12724	1.95		O00585	2.08		P55774	9077.19
Q9NZN3	2.74		Q08722	2.07		P16278	9144.98
P01766	4.97		P01137	2.06		P10124	9146.47
A0A0C4DH31	3		P23229	2.05		P51693	9179.8
P48059	2.13		A0A075B6I9	2.04		Q9Y6R7	9200.16
A0A1B0GTC6	2.56		P04211	2.04		Q99497	9230.13
P01701	0		P31151	2.03		P00915	9274.33
O15204	2.54		P13501	2.01		P05121	9286.57
P02741	3.58		Q9BVM4	2		P22692	9295.23
P61769	5.48		P37802	1.98		Q8TAQ9	9311.69
P01700	10.16		A0A075B6J9	1.98		Q9NRN5	9352.29
Q96S96	3.77		Q5XPI4	1.97		Q92882	9413.18
Q8N1N4	1.73		A0A0A0MS14	1.95		P07148	9466.5
P11226	3.79		O00299	1.95		P06858	9546.18
P37802	2.31		Q86U17	1.94		P23229	9648.8
P07988	4.31		P62258	1.94		P27797	9656.96
Q86UD1	2.2		P31947	1.94		P19013	9739.22
P12110	2.53		P07355	1.94		P05556	9739.33
A0A0J9YX35	2.87		P04899	1.93		P16070	9772.42
P50991	0		P09913	1.93		Q14126	9824.17
P08185	4.77		Q9BUN1	1.93		Q92626	9842.34
P04156	1.72		P00915	1.92		P07307	9885.07
P16402	2.42		P13611	1.92		Q08495	9908.92
P10124	5.55		A0A0B4J1Y8	1.86		Q9UBW5	10000.2
O94769	5.77		P62820	1.85		P10599	10073.1
P54652	1.93		P15814	1.83		P01817	10103
Q9NZT1	2.62		Q9HBI1	1.79		P36222	10161.7
Q15691	2.43		P49913	1.79		P13473	10194.1
P13686	4.1		Q9Y6C2	1.78		O94769	10233.8
P04430	2.32		Q15404	1.78		P30740	10312.8
Q9NRA1	1.99		Q9Y6R7	1.75		P37840	10499.5
Q9BYJ0	0		P37840	1.74		P15907	10550.2
Q96KN2	0		P05556	1.73		O95810	10569.8
A0A075B6S5	4.14		P26572	1.73		Q9BXJ4	10652.6
P15814	4.51		P62826	1.72		P07900	10664.7
A0A087WW87	4.78		Q14574	1.7		Q96NZ9	10724.5
O14960	2.23		P00338	1.69		Q08380	10737.4
P31948	1.76		P61769	1.69		P06733	10798.1
Q6UXH9	0		P08311	1.68		P35247	10829.3
P01718	2.35		P15291	1.68		P07203	10843.4
P00966	2.27		P10321	1.67		P13224	10859.2
A0A0B4J2D9	0		Q9NPH3	1.67		P04899	10922.2
P01817	2.43		P14151	1.67		P20062	10956.7
Q9Y6R7	2.26		Q8TDD5	1.67		Q9HDC9	11072
Q15166	2.05		O15143	1.66		P01704	11132.2
O15020	1.75		P15924	1.65		P14780	11137.1
P11166	1.75		P05019	1.65		P24387	11165.5
Q7Z7G0	1.84		P60660	1.65		Q5SQ64	11209.4
Q71DI3	3.73		P15153	1.65		Q9NY65	11229.1
Q9Y6C2	0		P28799	1.64		Q9ULV4	11253.8
P21926	1.61		Q6P387	1.64		P30101	11254.5
P09529	0		Q06141	1.64		Q6UXH0	11338.9
O95866	2.04		P07195	1.63		P16452	11513.8
P09668	1.84		Q9Y5C1	1.63		Q7L576	11559.3
Q9H8L6	4.24		P22891	1.62		Q99996	11603
A0A0C4DH35	9.3		P06733	1.61		P55268	11641.5
Q01523	5.56		Q08830	1.61		P09237	11664.1
Q9GZV4	3.01		Q13642	1.61		P20160	11817.5
P15153	1.66		P00451	0		O15394	11901.5
P11171	2.19		Q08554	0		P09382	11929.2
P43251	2.56		P00558	0		P11150	11957.4
O75339	0		P06276	0		P13727	12035.4
P63000	3.7		P07359	0		P52566	12056.8
Q5D862	2.08		O15144	0		Q9NPH3	12204.2
Q05639	1.61		Q12913	0		Q9Y5C1	12266.7
Q9Y287	2		P01706	0		A0A0B4J1V0	12288.4
Q6WN34	0		P14543	0		P07339	12331.4
Q15404	0		P04156	0		P01766	12449
O75888	2.61		P05067	0		Q04756	12485.9
O00468	3.25		Q9UJJ9	0		Q92496	12543.9
P60891	0		P07900	0		P39059	12547.3
A0A075B6I9	2.05		P43251	0		O60462	12737.7
Q15848	0		P08294	0		Q12841	12781
O14773	0		P13987	0		P35908	12792.9
Q9C0K3	0		P61158	0		Q96CX2	12801.8
A0A0C4DH36	2.13		P07947	0		Q9Y274	12823
P07947	0		P13224	0		O75594	12907.6
Q96QR1	2.23		P12110	0		Q01518	12938.9
A0A075B6R9	0		Q15848	0		P13797	12954.9
Q96P63	1.66		P04040	0		P19320	12963.5
Q6FHJ7	0		P22105	0		O43396	13044.4
O15143	0		Q99439	0		O00264	13052.2
O60610	0		P01889	0		Q8NI99	13181.4
Q9UBS4	0		O14950	0		P10586	13209.2
A0A0B4J1V6	2.38		P10599	0		P55285	13305.7
P28799	2.41		Q01523	0		P51149	13331.8
Q01469	2.09		P00568	0		P05062	13348.4
P10599	0		P61160	0		P25774	13353.9
P61204	2.2		Q9ULV4	0		Q9H299	13411.7
Q08830	1.91		P05109	0		Q8WUA8	13510.6
P55103	0		P47755	0		P68366	13530.2
Q6E0U4	0		P50552	0		O75339	13657.6
Q93091	1.76		Q15833	0		P08637	13685.9
P60953	0		P58335	0		Q99715	13694.4
Q8NBZ7	2.08		P47756	0		P00451	13696.1
A0A0B4J1U7	5.48		Q86UD1	0		Q4LDE5	13946
A8MVU1	2.01		Q9BXJ4	0		Q9H6X2	13972.3
P40227	0		Q6UXH9	0		Q7Z4W1	14045.1
P59190	2.21		A0A087WSZ0	0		P50552	14054.3
P11150	0		P53634	0		P55058	14190.2
P78417	0		P17655	0		Q9H1B5	14243
P43487	0		Q9NZK5	0		O15335	14286.5
Q5T749	2.43		P04424	0		Q8IXL6	14323.6
P42830	2.36		Q15555	0		P07359	14367.6
P14151	0		Q07954	0		P16157	14396
Q14767	0		Q16778	0		P18206	14405.3
Q99715	1.79		P01709	0		A0A075B6J9	14414.9
P78539	1.6		O94907	0		P48059	14415.5
Q12907	2.2		Q9H082	0		Q5JU69	14491.5
P07711	1.65		P08833	0		P47756	14756
P22532	1.76		P07988	0		P58335	14759.4
P24298	2.19		Q9Y6Z7	0		P55072	14784.9
Q9Y6Z7	1.98		Q6UY14	0		P11277	14830.2
Q99729	0		Q13867	0		O15145	14897.9
O95810	0		P01704	0		P59998	14903.5
Q07092	1.61		Q9Y234	0		Q9HBI1	14932.2
Q5SQ64	1.77		O15511	0		P0DJI8	15035.6
P05556	0		P11233	0		P50395	15168.8
P33151	1.82		Q08378	0		Q8IZF2	15401.3
Q9HCU4	0		Q02161	0		P78371	15527.6
Q02161	0		P12724	0		P48668	15547.6
Q9UPY8	0		Q9H9E3	0		P63000	15807.4
P01705	1.73		P62987	0		O00151	15901.8
P24941	0		A0A0C4DH24	0		P52907	15942.3
A0A075B6I0	1.75		Q9BYJ0	0		P20774	15961.4
P41222	1.9		Q5VZ46	0		Q9P1F3	15979.4
P01714	2.32		P35241	0		P13497	16101.6
Q14832	0		P06401	0		Q12860	16121.8
P01709	0		Q9BUH8	0		P13929	16211.5
Q8IVW4	7.7		Q02413	0		P31946	16324.3
P49862	0		A0A0B4J1V2	0		P26447	16349.5
P21291	1.71		Q9GZV8	0		P07477	16437.9
P01703	0		Q4KMQ2	0		P48061	16455.2
Q9H7P6	2.1		Q14161	0		Q06323	16562.8
Q9H299	0		Q86UP8	0		P13686	16788.4
Q16674	0		Q96NL6	0		P08185	16845.8
Q12905	0		Q16777	0		P43251	16916.4
P11169	0		P01033	0		P30530	17048.2
O15117	0		O14775	0		P04085	17081.7
P98160	0		P20848	0		P08519	17125.8
Q8NDA2	0		Q12983	0		Q9BWP8	17133.2
P81534	2.03		O95810	0		P29122	17151.5
Q12841	0		Q8TDJ6	0		Q9Y3I1	17366.9
O15144	0		Q5T750	0		Q9HBR0	17598.5
P00367	0		Q02818	0		A0A0B4J1V6	17661
P41218	0		O75888	0		Q6Q788	17692.8
Q9H361	0		O75821	0		P29279	17782.8
Q12906	0		Q96HE9	0		P08254	18527.5
Q13496	0		P16402	0		Q6FHJ7	18565.3
A0A075B6K4	0		Q14997	0		P26572	18629.5
Q9BYC5	1.69		P78563	0		A0A0C4DH33	18704.4
Q9UBW5	0		P48509	0		Q9H0U4	18919.7
Q09666	0		P27482	0		Q9UBQ7	18933.9
Q99439	0		Q9Y624	0		P12110	18992.9
P61160	1.79		Q5TA89	0		P78417	19022.7
P07205	0		Q5T0U0	0		Q13418	19030.1
P01704	0		Q8IZ41	0		P34932	19311.7
P13224	0		P59998	0		P06276	19387
Q5VWX1	0		Q8IYF1	0		P13501	19472.3
P06730	0		Q9UBE0	0		P63104	19480.1
O75083	1.66		O00443	0		P01034	19511.6
P0CF75	0		O75448	0		P12830	19606.9
Q6UXM1	1.64		Q86Z14	0		P35052	20125.6
P53634	0		Q8N5V2	0		P14543	20135.2
Q9P225	0		O75037	0		P58166	20325.6
Q6UXI7	0		O43776	0		Q16706	20398.9
Q16880	1.62		Q8NB25	0		Q9NPY3	20422.2
P09237	0		A0A0C4DH30	0		P02533	20468.9
A6NML5	1.61		Q13395	0		P12109	20607.5
Q92526	0		O00165	0		P02452	20619.4
P22528	0		Q5T5X7	0		P16671	20740.2
Q9UBE0	0		A6NHY2	0		O75882	20757.3
Q8N3D4	0		Q9H6R3	0		P62826	20923.4
P15291	0		Q8TCY9	0		Q16270	20958.8
Q96HR3	0		Q5T5S1	0		P05106	21077.1
P49642	0		Q86V15	0		Q86UD1	21098.7
A0A0B4J1Y8	0		Q96QU8	0		Q86UN3	21236.3
A0A0B4J1V2	0		O94985	0		P35579	21629.3
Q96SM3	0		Q8WY91	0		O14786	21640.3
Q96BV0	0		Q9UGJ0	0		O00187	21704.5
Q8WY91	5.36			34149.5		P18065	22139.3
P28300	0					P0DP04	22244.1
Q5SYB0	0					P05164	22418.8
P09913	2.17					Q15404	22440.5
Q9UIL4	0					P15291	22620.2
P08134	0					P37837	22639.4
P16671	1.61					P01137	22707.2
Q86VD1	1.74					Q9Y251	22799.3
Q8NBV8	0					P11142	22887.8
Q9NRJ7	1.7					P00568	22935.3
Q9Y2G1	2.02					P30041	23172
O43147	0					P34096	23317.2
P54577	1.83					Q8TER0	23372
Q8TBY8	0					Q15286	23563.5
O95786	0					A0A0C4DH31	23746.7
O14594	0					Q03167	23977.6
O00194	0					Q99536	24052.8
Q8TEM1	0					P07437	24093.6
P07741	0					Q96EE4	24145
P23497	0					P30043	24490
Q99062	1.64					Q9Y240	24607.6
Q9UFH2	0					P01601	24631.9
						Q8WZA1	24649.9
						P07384	24745.2
						O14498	24936.5
						O14773	25543.7
						P07998	25687.3
						P11021	26161.8
						P11166	26365.9
						P24593	26728
						Q96S96	26841.6
						Q13361	27025.7
						O43157	27145.8
						Q14515	27150.7
						P54578	27391.2
						P04278	27576.1
						P27105	27587.7
						P62937	27755.3
						P0DP01	28024.8
						Q92743	28493.4
						Q9HCB6	28696.5
						P48735	28747.1
						P55103	28902.4
						A0A0A0MT36	28912.3
						Q9Y6Z7	29236.7
						A0A075B6Q5	30015.2
						P08319	30134.9
						P15814	30161.8
						P22455	30654.7
						P07237	30810.6
						P80188	30885.3
						Q9UHG3	31381.8
						P09972	31396.7
						P02750	31860
						P14618	32205.6
						P00918	32369.6
						P35555	32402.3
						Q99969	32460
						Q15084	33005
						P08246	33225.7
						Q53H76	33363.9
						P68363	34128.1
						P01742	34715.3
						A0A0C4DH34	34733.2
						O00592	35039.1
						P01033	35519.4
						Q9Y4L1	36073
						P08238	36149.4
						P02741	36222.6
						Q14766	37052
						P04075	37132.6
						O94985	37186.5
						A0A0B4J1V2	37198.2
						A1L4H1	37267.9
						Q13740	37644.5
						P08567	37727.2
						P17066	38660.3
						Q15942	39090.4
						P80108	39114.1
						Q8IU80	39313.2
						P04275	39725.8
						P19021	40070.9
						P12814	40209.2
						P01703	40605.4
						Q9H8L6	40844.6
						P62805	41127.8
						P08493	41646.6
						P04180	41759.1
						A0A0C4DH29	43064.1
						P05543	43475.4
						P60891	43985
						P13645	44200
						P60985	44948.1
						P05019	45165.7
						A0A075B6K4	46202.6
						P07737	46931.6
						A0A087WSX0	47071.8
						P05386	47102.3
						P07195	47969.5
						A0A0C4DH36	48700.9
						P00338	48758.9
						A0A0B4J1Y8	49410.1
						P06310	50842
						P08311	52170.5
						A0A075B6I0	52671.8
						P41222	52925.5
						P02743	54071.5
						Q9NP79	54984.5
						O43286	55324.9
						P04211	55568.6
						Q86UX7	55843.9
						Q9H4B7	56594.6
						P14151	57183.4
						Q9BUN1	57954.4
						P23284	58130.7
						P01599	58383.5
						Q9UBX5	58799.3
						P61769	59398.9
						Q9NTK5	60221
						P05067	60398.4
						P55290	60662.4
						Q9UEW3	60773.4
						P40197	61679.5
						P35527	62181
						P01344	62754.6
						P01714	62890.4
						P02679	64572
						P08514	64893.2
						P67936	65749.7
						P12111	66901.1
						P10646	67516.1
						P06681	69059.5
						P48740	69230.8
						Q99832	69691.2
						Q9NZP8	69810.3
						P09486	69838
						P02675	69859
						P24592	70218.3
						Q92859	70326.3
						Q9NQ79	70856
						Q15485	71408.8
						P04406	75339
						A0A087WSZ0	81381.8
						P02042	82829.7
						P68371	83011.8
						O15204	84034.5
						Q6UY14	84037
						Q15063	84439.5
						Q15113	84840.5
						P01743	86773.5
						Q14247	87266.3
						P00488	88270.9
						P39060	88459
						Q6UX71	89882.2
						P98160	90384.7
						P37802	92196.2
						P05109	92371.7
						P21333	94262.9
						Q8NBP7	94375.3
						P15169	94488.7
						Q8WWZ8	94861.1
						P33151	96113.8
						Q86YW5	96559.5
						P02730	98703.6
						O75636	101347
						P22792	102626
						P06702	103676
						P01602	104115
						Q9UJJ9	104897
						P35241	107351
						P61224	110045
						P13796	113972
						P49747	114957
						Q562R1	115172
						P25311	115906
						P49913	116462
						Q9UNW1	117653
						Q9BXR6	118436
						P01709	118479
						A0A0B4J2H0	119232
						P04430	122470
						P01701	124518
						A0A0C4DH38	124698
						P08294	124752
						P55056	126869
						P61626	128186
						A0A075B6H7	128448
						P22105	129020
						P00746	133091
						P23528	133834
						Q13201	135188
						P36980	141451
						A0A0J9YX35	145359
						P03950	149760
						P24821	159801
						P22352	160265
						P00450	160747
						Q16610	160870
						P08571	162295
						P51884	163396
						P33908	165482
						P11597	167448
						A0A075B6K5	167840
						P01772	173553
						Q9UGM5	180708
						O95445	187457
						Q06033	198614
						P35443	204148
						P04264	217610
						P14625	230706
						P07357	237694
						P43652	252573
						Q13103	259112
						P08709	264820
						Q15166	286486
						Q96PD5	293204
						Q13790	303999
						P22891	314453
						P0DOY3	329380
						P07358	334500
						P11226	347217
						Q9Y490	371031
						P01706	372871
						P27918	390939
						P02671	393843
						Q14520	396469
						P19652	401368
						O14791	401653
						P06331	412817
						Q15582	417178
						Q92530	437494
						Q12805	437888
						P02787	444393
						P02753	453310
						P35542	461608
						P27169	464325
						P07360	478535
						P01700	557170
						P03951	560614
						Q92954	573837
						A0A0C4DH43	582953
						P05156	585002
						P01019	595948
						P02763	598438
						A0A075B6S5	645266
						P26927	676402
						P04217	726348
						P01591	736394
						Q96IY4	755201
						A0A0C4DH25	774438
						P05090	785185
						P32119	791231
						P01861	834566
						P29622	838402
						P04070	841981
						P68871	843041
						P00739	853100
						A0A0A0MS15	853527
						P18428	864631
						P69905	875088
						P02655	952836
						O00391	961919
						P01780	1.01731e+06
						P23142	1.02951e+06
						A0A087WSY6	1.05875e+06
						Q9UK55	1.08524e+06
						P08697	1100566
						P02654	1.14583e+06
						P01031	1.15561e+06
						P05160	1.16178e+06
						P00751	1281180
						P10643	1.31636e+06
						P01023	1.31772e+06
						Q06830	1350710
						P19823	1.39321e+06
						P02745	1.55472e+06
						P19827	1.56992e+06
						P12259	1.61703e+06
						P17936	1.62847e+06
						P01834	1.64442e+06
						O43866	1.64466e+06
						P13671	1.71233e+06
						P05154	1.72683e+06
						P01877	1.74348e+06
						P02774	1.77767e+06
						P02760	1779018
						P69891	1.80009e+06
						P49908	1.84642e+06
						P01859	1.86261e+06
						P02776	1.91669e+06
						P00738	1.92126e+06
						P20851	1.93797e+06
						P06312	2.04859e+06
						P09871	2.12063e+06
						P02652	2.13583e+06
						P0C0L4	2.35821e+06
						P05452	2.35925e+06
						P02746	2.83137e+06
						P01876	3.02432e+06
						P06727	3.03945e+06
						P06727	3.03945e+06
						P06727	3.03945e+06
						P06727	3.03945e+06
						P06727	3.03945e+06
						P10909	3.48992e+06
						P01011	3.49977e+06
						P01619	3.7531e+06
						P07996	4.04053e+06
						A0A0C4DH55	4196962
						P02748	4300797
						P35858	4.34656e+06
						P00742	4468357
						P05155	4.61685e+06
						P00736	4698047
						P36955	4.8245e+06
						Q03591	4.88628e+06
						P02751	4.8921e+06
						P02765	5.21721e+06
						P02747	5.25818e+06
						P00740	5416185
						P03952	5.42136e+06
						Q14624	5.75198e+06
						P02775	6.58635e+06
						P04114	7.01677e+06
						P00747	8356233
						P05546	9041434
						P02790	9805727
						P00748	10361791
						P02766	10914152
						P02656	13321621
						P01008	13367235
						P10720	13666204
						P02649	15824846
						Q02985	15934599
						P01009	16079307
						P00734	18697788
						P0C0L5	24545604
						P01024	25112290
						P02647	25316142
						P06396	25701828
						P07225	26536456
						P04196	27617012
						P08603	28921724
						P04003	33601660
						P04004	39307300
						P02768	41523892
						P02749	42370688
						P01860	59237924
						P01871	64945736
						P01042	140771456

## Sheet: different serum concentration
PG.Genes	NPC (5%)		PG.Genes	NPC (10%)		PG.Genes	NPC (25%)		PG.Genes	NPC (50%)
IGLV4-69	43940.8		IGLV4-69	4066.78		IGLV4-69	399.693		VTN	201247072
IGLV8-61	1.59511e+06		IGLV8-61	1.36964e+06		IGLV8-61	488372		APOE	168056288
IGLV7-46	227207		IGLV7-46	115116		IGLV7-46	0		HRG	161544688
IGLV2-18	351976		IGLV2-18	196564		IGLV2-18	103095		KNG1	87966368
IGLV3-10	228866		IGLV3-10	145227		IGLV3-10	41841.8		PF4V1	86089064
IGLV3-9	965222		IGLV3-9	833493		IGLV3-9	253868		C3	82704384
IGHV3-64	201831		IGHV3-64	49109.7		IGHV3-64	51883		C1QB	76415248
IGHV4-4	88169.1		IGHV4-4	263763		IGHV4-4	75019.4		APOA1	56291844
IGKV1-27	0		IGKV1-27	30249		IGKV1-27	145120		C1QC	51691740
IGLV5-45	0		IGLV5-45	72451.2		IGLV5-45	11944.1		THBS1	48316608
IGHV4-30-2	353717		IGHV4-30-2	276500		IGHV4-30-2	117268		PPBP	41356376
IGKV3D-15	1.16613e+06		IGKV3D-15	656124		IGKV3D-15	148332		C4B	34192456
IGHV1-45	79178.6		IGHV1-45	49675.5		IGHV1-45	0		F2	33529148
IGHV3-49	2.55984e+06		IGHV3-49	2222785		IGHV3-49	362719		CFHR1	28514988
IGKV6D-21	47222		IGKV6D-21	38259.6		IGKV6D-21	0		C1QA	27015690
IGHV6-1	333687		IGHV6-1	210976		IGHV6-1	43499.5		C1S	25490018
IGHV3-15	1.18576e+06		IGHV3-15	827304		IGHV3-15	81649		PF4	24958106
IGHV2-26	59947.9		IGHV2-26	85725.1		IGHV2-26	40348.3		F12	24773184
IGHV3-73	584792		IGHV3-73	167791		IGHV3-73	67016.6		C1R	21863538
IGHV3-43	153805		IGHV3-43	85671.8		IGHV3-43	22612.1		KLKB1	16634198
IGLV9-49	214559		IGLV9-49	133613		IGLV9-49	34280.9		CLEC3B	15614366
IGHV3-72	1.87807e+06		IGHV3-72	311740		IGHV3-72	107156		SERPINF1	14173631
IGKV6-21	74826.9		IGKV6-21	5800.45		IGKV6-21	0		APOA2	11493190
IGKV3D-20	3133481		IGKV3D-20	2.07724e+06		IGKV3D-20	377088		PLG	11124983
IGHV1-3	275832		IGHV1-3	150562		IGHV1-3	65343.7		ALB	11111846
IGHV1-18	1.21956e+06		IGHV1-18	687927		IGHV1-18	126772			10798791
IGHV3-20	31883722		IGHV3-20	19396276		IGHV3-20	3.78022e+06		APOB	10640327
IGHV3-35	1.42967e+06		IGHV3-35	501477		IGHV3-35	107616		ITIH4	10490113
IGHV3-38	650288		IGHV3-38	177294		IGHV3-38	179931		PRG4	10088899
IGHV5-51	977180		IGHV5-51	598966		IGHV5-51	205246		GSN	9280027
IGHV2-70D	0		IGHV2-70D	33655.7		IGHV2-70D	0		IGFBP3	9231579
IGKV1-8	701592		IGKV1-8	406042		IGKV1-8	115559		CFH	8463832
IGHV3-64D	5612492		IGHV3-64D	57931.6		IGHV3-64D	1.1217e+06		MED30	7032153
IGLC7	61395.2		IGLC7	44506.4		IGLC7	9593.33		F11	6.57902e+06
SSC5D	22330.1		SSC5D	29113.4		SSC5D	31198.6		SERPINA5	6.30355e+06
MASP2	87730.9		MASP2	100860		MASP2	88008.9		APOC3	6.19371e+06
RAB27B	0		RAB27B	3991.96		RAB27B	2594.35			6.01094e+06
CLIC1	8037.19		CLIC1	12326.5		CLIC1	13766.2		DEFA3	5927292
QSOX1	494612		QSOX1	699010		QSOX1	968916		C4BPA	5489417
AGRN	7239.9		AGRN	10914.9		AGRN	35843.7		SELENOP	5425199
FCN1	0		FCN1	0		FCN1	25722.9		APOC1	4.7905e+06
TPP1	0		TPP1	0		TPP1	0		IGHM	4585420
NRP1	19937.3		NRP1	24460.8		NRP1	55080.9		C4A	4487283
APOL1	697294		APOL1	503694		APOL1	462712			4474845
LECT2	54558.7		LECT2	93476.9		LECT2	187118		TNN	4187144
FYB1	0		FYB1	7716.82		FYB1	5764.64		IGHG2	4.17521e+06
ARPC1B	0		ARPC1B	13919.7		ARPC1B	24417.6			4043656
ARPC2	16020.3		ARPC2	17634.9		ARPC2	32965.5		RAC2	3.8559e+06
ARPC3	18539.9		ARPC3	42841.3		ARPC3	45684.1		APOC2	3.63958e+06
ADAMDEC1	0		ADAMDEC1	0		ADAMDEC1	0		C9	3.60619e+06
CHAD	0		CHAD	3069.85		CHAD	9845.23		LTF	3401250
CCL16	0		CCL16	21120		CCL16	35534.1		SAA4	3.14734e+06
ARPC5	0		ARPC5	0		ARPC5	45347.9		IGKC	3.06549e+06
COCH	0		COCH	0		COCH	14273.5		CFD	2.92916e+06
EIF4G3	65078.4		EIF4G3	64638.7		EIF4G3	22010.1		CPB2	2696511
CD5L	21719376		CD5L	14622035		CD5L	2.54233e+06		HGFAC	2.69081e+06
MAN1A2	0		MAN1A2	0		MAN1A2	10658.8		CFHR3	2.33073e+06
DIAPH1	0		DIAPH1	5736.41		DIAPH1	29692.6		SERPING1	2.29975e+06
ZG16	0		ZG16	0		ZG16	14303.5		SERPIND1	2.17392e+06
WDR1	5222.24		WDR1	2328.57		WDR1	0		C8G	2.15554e+06
CILP	0		CILP	0		CILP	54294.9		IGFALS	2.02953e+06
FCN3	95668.2		FCN3	108155		FCN3	70957.7		C1RL	2.00894e+06
STC2	1676.33		STC2	2201.88		STC2	3227.75		APOC4	1.95809e+06
WISP2	0		WISP2	0		WISP2	2458.93		CLU	1.92479e+06
CLSTN1	11111.3		CLSTN1	11473.8		CLSTN1	20049.6		C8B	1.73234e+06
APOM	577733		APOM	565152		APOM	566901		FN1	1696031
CAVIN2	0		CAVIN2	22926.9		CAVIN2	7433.22		APOH	1629631
MPIG6B	42814.2		MPIG6B	13285.6		MPIG6B	68653.7		IGHA1	1.5135e+06
LDHA	6564.88		LDHA	11641.3		LDHA	11304.6		PCOLCE	1.49505e+06
CYB5R3	0		CYB5R3	993.608		CYB5R3	1854.84		QSOX1	1.46105e+06
CP	72120.8		CP	33450		CP	28149.7		C8A	1.38684e+06
F8	11099.1		F8	11739.3		F8	23467.6		IGHG3	1.37611e+06
F13A1	35794		F13A1	48061		F13A1	54653.2		CFHR5	1.32387e+06
HPRT1	0		HPRT1	1052.4		HPRT1	1741.55		KRT6B	1.24042e+06
PGK1	9429.75		PGK1	6506.33		PGK1	8242.08		IGF2	1.23191e+06
AK1	18835.6		AK1	28111.9		AK1	43217.7		ACTB	1229056
F2	8830035		F2	12086530		F2	16136631		RARRES2	1.12811e+06
C1R	4220370		C1R	7.70445e+06		C1R	14056665		CFP	1.11955e+06
HP	1.16858e+06		HP	784983		HP	204718		LYZ	1.10837e+06
HPR	808052		HPR	629333		HPR	100579			1.08629e+06
F9	83202.3		F9	96254.2		F9	61423.1		GSTT1	1.07616e+06
F10	77899.5		F10	68832.4		F10	51589.5		F5	1.05251e+06
CFD	747671		CFD	1.17048e+06		CFD	1695554		CAMP	877932
PLG	21836424		PLG	22781854		PLG	12107325		CFHR2	873022
F12	6.45745e+06		F12	8.32485e+06		F12	11811994		FBLN1	867166
PLAT	0		PLAT	0		PLAT	0		APOD	849399
CFB	56875336		CFB	42630268		CFB	4162445		LTBP1	820373
SERPINC1	5.56707e+06		SERPINC1	5.40676e+06		SERPINC1	3.32933e+06		H4C1	768848
SERPINA1	584157		SERPINA1	456406		SERPINA1	280924		C2	767169
SERPINA3	165356		SERPINA3	88017.6		SERPINA3	54177.9		LBP	755024
AGT	186804		AGT	138583		AGT	102819		IGHV3-20	727418
A2M	146643		A2M	86333.6		A2M	85465.5		KRT1	701564
C3	772802496		C3	402196864		C3	211548704		LPA	677226
C5	3.72686e+06		C5	1.83775e+06		C5	938503		SERPINA4	672270
TIMP1	224470		TIMP1	269807		TIMP1	144239		ANG	659764
CST3	372138		CST3	302094		CST3	142614		HBB	653679
KNG1	24197026		KNG1	23942858		KNG1	37427080		APOM	621709
PDGFB	5184.53		PDGFB	9497.45		PDGFB	13466.7		C6	612941
TGFB1	86213.9		TGFB1	156178		TGFB1	290668		IGFBP5	597093
IGF2	562821		IGF2	845328		IGF2	1.23043e+06		TGFB1	576015
JCHAIN	16636509		JCHAIN	11091501		JCHAIN	1.99414e+06		MST1	575544
IGKV1-17	1.46307e+06		IGKV1-17	1.08202e+06		IGKV1-17	213266		MSN	495548
IGKV1D-16	342498		IGKV1D-16	170939		IGKV1D-16	11163.6		COL18A1	481665
IGKV1-5	877551		IGKV1-5	644117		IGKV1-5	124207		CD5L	471868
IGKV3-20	11218227		IGKV3-20	7233465		IGKV3-20	1.73411e+06		TGFBI	470306
IGLV1-44	342160		IGLV1-44	214549		IGLV1-44	52535.9		HABP2	466301
IGLV1-47	6269142		IGLV1-47	4920954		IGLV1-47	1.4554e+06		IGLV1-47	459194
IGLV1-51	1.73537e+06		IGLV1-51	1.45441e+06		IGLV1-51	329287		APOL1	449334
IGLV1-40	281857		IGLV1-40	103815		IGLV1-40	0		ITGA2B	448543
IGLV2-14	1.91101e+06		IGLV2-14	1.101e+06		IGLV2-14	153672		JCHAIN	431886
IGLV2-23	541041		IGLV2-23	478609		IGLV2-23	101072		C7	408218
IGLV2-11	4440117		IGLV2-11	22028		IGLV2-11	863891		TLN1	404202
IGLV2-8	2.39952e+06		IGLV2-8	0		IGLV2-8	271620		TTK	391627
IGLV3-19	334511		IGLV3-19	267403		IGLV3-19	121756		LECT2	391104
IGLV3-27	14448.6		IGLV3-27	7065.61		IGLV3-27	0		SERPINC1	382276
IGHV1-69	1.73535e+06		IGHV1-69	875917		IGHV1-69	234161		HPSE	380470
IGHV1-46	121651		IGHV1-46	13328.8		IGHV1-46	76506.8		C5	379982
IGHV3-13	266540		IGHV3-13	196406		IGHV3-13	42078.1		MASP1	378640
IGHV3-7	4.95173e+06		IGHV3-7	3481964		IGHV3-7	1.07413e+06		IGFBP4	366207
IGHV2-5	36126.8		IGHV2-5	39723		IGHV2-5	21083.6		IGKV3-20	348229
PIGR	163637		PIGR	30668.2		PIGR	23384.2		FCN2	339472
IGKC	140109504		IGKC	76954296		IGKC	15091927		FLNA	334925
IGHG2	98271760		IGHG2	49509188		IGHG2	12708980		IGFBP2	326239
IGHG3	26926434		IGHG3	18977410		IGHG3	4.35986e+06		MASP2	324603
IGHG4	324886		IGHG4	220158		IGHG4	42300.7		TF	321844
IGHM	190397856		IGHM	111436392		IGHM	22809304		MMRN1	321107
IGHA1	17069304		IGHA1	10736660		IGHA1	3.42064e+06		CTSG	320227
HBD	0		HBD	2217.45		HBD	4335.79		PGLYRP2	307550
COL1A1	0		COL1A1	0		COL1A1	0		KRT2	297536
KRT14	1213292		KRT14	457025		KRT14	249032		PON1	294463
KRT6A	807046		KRT6A	329250		KRT6A	207468		HBA1	294174
SPTA1	0		SPTA1	0		SPTA1	6465.57		AZU1	284053
APOA1	31666322		APOA1	34148744		APOA1	36012104		KRT78	282959
APOE	23955350		APOE	40450932		APOE	74911792		MPO	282454
APOA2	7762034		APOA2	7355060		APOA2	8131477		SERPINF2	277825
APOC1	3.67832e+06		APOC1	3.39694e+06		APOC1	3.6183e+06		APOA5	275861
APOC2	3.88297e+06		APOC2	3.08202e+06		APOC2	2106648		GAPDH	275167
APOC3	6.34075e+06		APOC3	5.75878e+06		APOC3	7022634		IGLL1	265752
FGA	145678		FGA	90721.4		FGA	203194		PROS1	264723
FGB	21946.8		FGB	25117.5		FGB	26960.7		APOA4	264630
FGG	19612.9		FGG	22902.2		FGG	25136.9		CFB	263244
SLC4A1	80907.5		SLC4A1	62031.2		SLC4A1	33672.4		IGLV2-11	261594
APCS	16420039		APCS	2.07877e+06		APCS	193079		SERPINA1	259101
C1QA	4.50121e+06		C1QA	7786882		C1QA	11959810		AMBP	256393
C1QB	13221128		C1QB	20650146		C1QB	32918304		APCS	256204
C1QC	8651723		C1QC	13893109		C1QC	22461062		CRTAC1	254853
C9	5.53188e+06		C9	8097030		C9	6107850		COL6A3	252335
APOH	90844384		APOH	98413912		APOH	40338256		IGHV3-7	242692
LRG1	0		LRG1	3524.34		LRG1	0		CPN1	241536
FN1	14151563		FN1	8.0758e+06		FN1	5740379		IGHV4-34	237474
RBP4	227809		RBP4	70318.5		RBP4	10518.6		IGLV8-61	228285
AMBP	753225		AMBP	495553		AMBP	252214		PON3	221550
ORM1	0		ORM1	5053.5		ORM1	0		KRT9	220727
AHSG	1.03917e+06		AHSG	628066		AHSG	221528		PPIB	211139
TTR	246690		TTR	166293		TTR	122185		ACTG1	202701
ALB	34120952		ALB	19993240		ALB	9750731		KRT14	190625
GC	131971		GC	98304.7		GC	50255.5		CCL5	187591
PPBP	12753323		PPBP	15720514		PPBP	24837910		AHSG	186173
PF4	3.16405e+06		PF4	5886772		PF4	12834969		IGKV4-1	184809
TF	660516		TF	440699		TF	185063		IGHV3-64D	184506
LTF	452345		LTF	953338		LTF	1.4547e+06		PDGFA	180860
HPX	265691		HPX	136118		HPX	25847.9		SLPI	174890
ANG	129498		ANG	191592		ANG	294544		KRT10	173695
F11	1311101		F11	1.85653e+06		F11	2737771		TUBA4B	173336
KLKB1	6548822		KLKB1	6644903		KLKB1	8900233		IGF1	170798
MMP1	0		MMP1	5214.29		MMP1	14813.3		GP5	169853
SLPI	29931.2		SLPI	49507		SLPI	73910.6		HP	165199
C4BPA	53966644		C4BPA	32366626		C4BPA	20633104		ACTN1	163204
VTN	25442884		VTN	42803824		VTN	83303024		RNASE4	162447
PROC	43220.9		PROC	13738.4		PROC	15591.1		AGT	159414
ALDOA	17570.2		ALDOA	13851.1		ALDOA	6845.18		CFL1	153466
ANXA1	0		ANXA1	2003.7		ANXA1	3279.64		IGKV2-30	152899
PDGFA	0		PDGFA	27168.6		PDGFA	192944		H3C1	146904
APOB	7744563		APOB	6586392		APOB	7673993		CDH1	146020
PRNP	0		PRNP	5719.58		PRNP	0		TTR	143689
LCAT	35290.3		LCAT	25033		LCAT	7546		ITGB3	139505
HRG	43277328		HRG	54887876		HRG	74353920		ADAMTSL4	136181
IGLV7-43	2.61212e+06		IGLV7-43	2.00261e+06		IGLV7-43	497703		ITIH1	134329
A1BG	59508.9		A1BG	28338.4		A1BG	20154.3		RNASE1	133700
KRT6B	5.17545e+06		KRT6B	1.4435e+06		KRT6B	1.1915e+06		CETP	133618
KRT1	3.28288e+06		KRT1	1117582		KRT1	892400		A2M	133390
VWF	76519		VWF	56585.3		VWF	50969.6		KRT6A	132480
SHBG	61057.9		SHBG	68423		SHBG	49467		RNASE3	131350
GAPDH	56420.8		GAPDH	74127.9		GAPDH	104376		MGAT1	130719
IGKV1-16	563061		IGKV1-16	388145		IGKV1-16	59535.7		CXCL12	130431
HLA-A	0		HLA-A	34181.8		HLA-A	49086.8		TUBB1	127037
CAPNS1	0		CAPNS1	5119.28		CAPNS1	0		RAP1B	117585
GNAI2	0		GNAI2	2637.88		GNAI2	2453.03		PLTP	117477
IGF1	75693.9		IGF1	129631		IGF1	136826		MPIG6B	117107
APP	23121.3		APP	51788.2		APP	102171		SPP2	115845
APOD	761777		APOD	760305		APOD	707817		MENT	115729
ITGB3	53180.4		ITGB3	54095.1		ITGB3	53794.7		TUBA1A	114992
S100A8	256254		S100A8	238386		S100A8	198360		C4BPB	114308
SERPINE1	120498		SERPINE1	172612		SERPINE1	171300		FGA	113614
SLC25A5	0		SLC25A5	0		SLC25A5	0		APP	102706
SERPINA5	3.77853e+06		SERPINA5	4233881		SERPINA5	5.22295e+06		DSC3	101965
SERPING1	47565244		SERPING1	44063752		SERPING1	9863062		GP1BB	100957
CFI	853517		CFI	816600		CFI	361804		SLC4A1	99847.2
F13B	27233.5		F13B	18355.3		F13B	5893.52		FCN1	97700.8
MPO	70515.6		MPO	104806		MPO	141239		STOM	96376.7
ICAM1	0		ICAM1	0		ICAM1	4404.01		ELANE	94375.9
CLEC3B	3.28998e+06		CLEC3B	4.87446e+06		CLEC3B	7482980		THBS4	94207.9
SERPINA7	0		SERPINA7	0		SERPINA7	5257.28		F10	93747.2
SERPIND1	3.46526e+06		SERPIND1	2.57672e+06		SERPIND1	2.5346e+06		CD14	92886
ITGB1	0		ITGB1	12562.2		ITGB1	1522		CCL14	91073.3
BCHE	0		BCHE	0		BCHE	0		SERPINE1	89983.4
IGKV2-30	9508121		IGKV2-30	7019584		IGKV2-30	711428		GPX1	89915.9
IGKV4-1	10459875		IGKV4-1	5155760		IGKV4-1	563110		IGLV2-18	89717.1
IGHV4-34	1.71532e+06		IGHV4-34	870536		IGHV4-34	468088		GP9	89585.2
GSN	17808122		GSN	20715040		GSN	18604962		TUBB	87663.3
ATP5F1B	0		ATP5F1B	0		ATP5F1B	0		CCN2	86942
C2	6.42582e+06		C2	3.35307e+06		C2	3.19709e+06		PZP	80347.5
S100A9	104507		S100A9	74790.4		S100A9	50801.2		FERMT3	77075.7
APOA4	581649		APOA4	440631		APOA4	326215		RAB15	76788.8
CKM	0		CKM	0		CKM	0		FETUB	76602.4
ENO1	0		ENO1	2695.6		ENO1	5661.49		ARAP1	75875.5
SERPINE2	20519.9		SERPINE2	18466.3		SERPINE2	9833.56		IGHV1-8	74702.5
LDHB	11336.4		LDHB	14957		LDHB	17917		IGLV7-43	74366.6
GPX1	1.27547e+06		GPX1	73634.9		GPX1	0		HTRA1	73707.9
PROS1	2.51151e+06		PROS1	1668659		PROS1	1.12775e+06		TIMP3	73484.2
P4HB	0		P4HB	1563.22		P4HB	9344.62		FCN3	72946.1
C8A	3187310		C8A	4.05495e+06		C8A	5.16291e+06		ECM1	72286.2
C8B	3.20426e+06		C8B	4.81481e+06		C8B	5745967		RSU1	71947.3
GP1BA	30028		GP1BA	43621.1		GP1BA	51590.6		RAB35	71654
C8G	6109875		C8G	7.47963e+06		C8G	9264626		SERPINA10	71650.2
CAPN1	0		CAPN1	13974.9		CAPN1	18803.4		CHI3L1	69700.1
TUBB	36789.3		TUBB	51984.1		TUBB	55140.1		IGFBP6	69276
PFN1	58920.5		PFN1	53883.1		PFN1	40275.1		CFI	69266.7
APRT	0		APRT	0		APRT	0		IGHV4-30-2	68986.1
SFTPB	0		SFTPB	0		SFTPB	0		MYH9	68912.9
THBS1	7656994		THBS1	11174670		THBS1	19593662		IGLV3-19	67424.8
RNASE1	51010.5		RNASE1	83972.8		RNASE1	75546.3		HLA-A	67088.1
ELANE	324364		ELANE	317314		ELANE	149563		GP1BA	66625.3
MMP3	0		MMP3	4994.27		MMP3	0		TFPI	66571.9
CTSG	60153.1		CTSG	101562		CTSG	174056		IGLV2-8	65680.1
ADH4	0		ADH4	0		ADH4	9621.34		INSL3	64718.7
MGP	0		MGP	14760.5		MGP	14368.1		PFN1	63881.8
ITGA2B	185173		ITGA2B	198723		ITGA2B	240681		F9	63163.8
LPA	921482		LPA	628381		LPA	476895		HPX	62968
PLEK	16328.5		PLEK	19285.8		PLEK	25755.3		H1-5	62733.1
CD14	488906		CD14	350276		CD14	181674		IGLV1-51	61788.1
CFH	55902656		CFH	69403032		CFH	64407736		CTSS	59961.2
SERPINF2	316255		SERPINF2	226408		SERPINF2	198922		MMP9	59780.1
F7	13654.4		F7	19461.6		F7	10357.3		IGKV3D-20	59458.4
KRT16	73575.9		KRT16	0		KRT16	75865.6		RAN	57925.5
GSTP1	0		GSTP1	0		GSTP1	12571.7		PKM	57468
INHBB	0		INHBB	0		INHBB	0		BPI	56876.6
CTSH	0		CTSH	23673.1		CTSH	768.939		APOF	56844.4
C1S	5459529		C1S	10231922		C1S	17678328		YWHAZ	55250.4
C4A	5.1086e+06		C4A	5088130		C4A	2.22377e+06		CCL18	53844.1
C4B	104253832		C4B	155307920		C4B	224273600		F13A1	52871.7
SAA1	52234.9		SAA1	27536.8		SAA1	26473.4		CORO1A	52786.3
	10522909			6940340			2414135		OLFML3	52576.4
	570441			423138			188629		CCL16	51573.7
	292317504			143625632			44697940		PCYOX1	51430.3
	225128624			130385232			25872886		HPR	50831.1
	169838848			84994848			16056493		ILK	50557.4
	76261240			44107216			14837662		GC	50359.4
IGHV1-8	628567		IGHV1-8	564335		IGHV1-8	294714		ARPC5	49934.6
IGHV3-43D	892886		IGHV3-43D	630706		IGHV3-43D	66851.4		PLA1A	49597.4
SRGN	2900.96		SRGN	3543.83		SRGN	4206.05		LDHB	49546.4
TXN	0		TXN	7453.92		TXN	18266		PTGDS	49281.2
C7	2.32061e+06		C7	937165		C7	513351		S100A8	49180.2
TFPI	0		TFPI	27035.4		TFPI	34126.9		IGFBP7	48983.2
PF4V1	13770524		PF4V1	18753170		PF4V1	36552032		GRN	48289.9
CLU	1.79031e+06		CLU	1.59208e+06		CLU	1.5138e+06		DMTN	48267.2
HSPA5	26773.5		HSPA5	31867.4		HSPA5	27486.3		IGHV1-18	46925.7
HSPA8	5777.23		HSPA8	10154.1		HSPA8	4258.57		PDGFD	46766.2
SLC2A1	28177.2		SLC2A1	21982		SLC2A1	21225.6		MINPP1	45371.1
ITGAM	30471.8		ITGAM	8418.63		ITGAM	10752.4		ACTBL2	45309.8
MBL2	136994		MBL2	106525		MBL2	22355.9		SPINK5	44826.5
SPTB	3193.63		SPTB	4195.7		SPTB	3307.47		LIMS1	44754.2
G6PD	7975.69		G6PD	5758.06		G6PD	9503.29		ANTXR2	44719
CETP	258827		CETP	118589		CETP	155342		CAP1	44568.2
COL6A1	4499.26		COL6A1	9171.43		COL6A1	8192.79		SLC2A1	43543.9
COL6A2	0		COL6A2	3135.16		COL6A2	9291.64		PCOLCE2	43494.7
COL6A3	81291.1		COL6A3	120963		COL6A3	156031		ARPC4	43454.8
F5	788368		F5	911389		F5	925060		CP	42843
RNASE3	0		RNASE3	11196.4		RNASE3	62131.7		CPN2	42437.2
ACTN1	63813.7		ACTN1	85056.4		ACTN1	102929		ARPC3	42326.6
CDH1	9368.96		CDH1	10524.1		CDH1	50223.3		IGHV4-4	42322.1
SRC	0		SRC	6065.28		SRC	7056.25		PLEK	41717.2
GP1BB	43656		GP1BB	60194.8		GP1BB	46468.9		KRTDAP	41527.4
BMP1	12884.3		BMP1	9954.81		BMP1	11850.4		ITIH3	41385.2
CCL5	0		CCL5	99987.3		CCL5	166043		PCBP2	39823.3
KRT10	991362		KRT10	379682		KRT10	286782		TUBA1C	39788.5
KRT5	156521		KRT5	46000.1		KRT5	31993.8		IGHV3-49	39697.8
C6	7.82949e+06		C6	7772279		C6	6318184		AGRN	39106.6
ALAD	0		ALAD	0		ALAD	0		PCSK6	38644.2
PRG2	0		PRG2	1.13039e+06		PRG2	0		IGHV3-35	38421.3
LCP1	76283		LCP1	64858.5		LCP1	58873		COL6A2	38194
ENO3	0		ENO3	0		ENO3	0		FBN1	37972.7
SELL	124570		SELL	106103		SELL	48921		IGLV3-9	37771.3
MIF	0		MIF	0		MIF	0		IGLV2-14	37585.8
PKM	56790		PKM	57637.4		PKM	51648		SNED1	36547
HSP90B1	33159.6		HSP90B1	4055.82		HSP90B1	20524.5		EFEMP1	36307
GP9	40064.4		GP9	57994.3		GP9	55214.6		TMSB4X	35565.8
MMP9	371762		MMP9	426692		MMP9	250028		VTA1	35427.6
RAC2	445493		RAC2	820953		RAC2	1.52636e+06		CAPN1	35385.6
CPN1	46693.4		CPN1	59153		CPN1	93774.5		MGP	35235
B4GALT1	0		B4GALT1	0		B4GALT1	8114.02		F8	35161.2
EZR	0		EZR	0		EZR	0		SELL	35089.2
IGLL1	9981393		IGLL1	7.13785e+06		IGLL1	1.5894e+06		NPNT	35078
RPS2	0		RPS2	0		RPS2	0		TXN	35030.9
ST6GAL1	8974.91		ST6GAL1	26129.4		ST6GAL1	16507.6		VWF	34935.8
CD44	0		CD44	0		CD44	0		GLG1	34732.7
ANK1	0		ANK1	1789.23		ANK1	1370.1		MMP1	34606.5
PECAM1	0		PECAM1	0		PECAM1	11910.9		PPIA	34128.8
H1-5	0		H1-5	7045.62		H1-5	31408.3		ANTXR1	34105.9
CD36	0		CD36	7806.75		CD36	30377.2		KRT16	33979.2
BPI	0		BPI	5760.08		BPI	15389.7		PDGFB	33293.2
LGALS3	3305.04		LGALS3	4212.26		LGALS3	0		ANGPT1	33224.6
IGFBP3	4.55055e+06		IGFBP3	6.1372e+06		IGFBP3	8548996		COLEC10	32927.8
IGFBP2	72602.7		IGFBP2	96154.9		IGFBP2	148437		IGHG4	32532
VCL	5892.21		VCL	12458.7		VCL	14369.3		VEGFC	31692.6
LBP	682457		LBP	822250		LBP	807684		SERPINA3	31452.9
PAM	0		PAM	16947.5		PAM	19763.2		STIP1	31212.7
ORM2	37803.2		ORM2	42779.7		ORM2	29443.4		TSKU	31061.3
ITIH2	123777		ITIH2	87880.2		ITIH2	24847.8		IGKV1-8	31039.6
ITIH1	840979		ITIH1	709398		ITIH1	310581		CDK2	30960.1
TYMP	0		TYMP	1981.86		TYMP	2409.53			30798.9
TCN2	0		TCN2	4772.5		TCN2	13447.5		CLIC1	30495
AZU1	63525.1		AZU1	35782.9		AZU1	161260		ATF6B	30334.6
PZP	73296.5		PZP	56855.5		PZP	50748.9		S100A4	29607.6
C4BPB	2.23092e+06		C4BPB	1.35517e+06		C4BPB	640680		HIST2H2AB	29256.5
CSRP1	0		CSRP1	0		CSRP1	0		YWHAQ	29161.5
FLNA	169952		FLNA	215238		FLNA	232812		B2M	29130.5
CD9	9712.1		CD9	0		CD9	15509.1		HAMP	28609.1
TNXB	11394.8		TNXB	8688.62		TNXB	8959.61		PDIA3	28296.2
GPX3	494094		GPX3	176915		GPX3	57512.5		ORM2	28211.6
IGFBP4	133920		IGFBP4	174331		IGFBP4	224333		LDHA	28159.1
CPN2	35147.7		CPN2	21629.8		CPN2	22045.6		MYL6	28151.4
IGHV1-2	233380		IGHV1-2	92128.8		IGHV1-2	44434.1		VASP	28070.7
FBLN1	1.89048e+06		FBLN1	2.26629e+06		FBLN1	1.96235e+06		DIPK2A	28052.7
ITGA6	13759.7		ITGA6	6596.89		ITGA6	13828.1		PARVB	28048.3
PPIB	32657.8		PPIB	41861.1		PPIB	83880.9		COCH	27869.5
WARS	0		WARS	49473.7		WARS	10446.1		GSTO1	27789
CFL1	73996.6		CFL1	79977.1		CFL1	97074.8		LCP1	27773.6
BDNF	0		BDNF	3600.43		BDNF	480.872		ZYX	27534.9
PRTN3	0		PRTN3	5543.4		PRTN3	0		FSTL1	27213.1
TBXAS1	0		TBXAS1	1170.04		TBXAS1	1095.31		CD9	26963.2
IGFBP6	57055.5		IGFBP6	67518.5		IGFBP6	75182.2		TUBA4A	26958.5
IGFBP5	112583		IGFBP5	140236		IGFBP5	221881		MIF	26758.1
TNC	26526.1		TNC	28861.4		TNC	19616.1		FGB	26675.3
CDK2	0		CDK2	0		CDK2	44370.5		SHBG	26626.3
AZGP1	10351.7		AZGP1	14671		AZGP1	8247.01		IGKV1-5	26611.8
ATP5F1A	23761.6		ATP5F1A	7017.97		ATP5F1A	0		TPM4	26479.5
CTSS	0		CTSS	8873.48		CTSS	126046		F11R	26452.6
MSN	108778		MSN	158643		MSN	253547		AK1	26344.4
S100A4	0		S100A4	4103.8		S100A4	29567.9		PAMR1	26324.6
MGAT1	23796.6		MGAT1	42280.9		MGAT1	68550.9		RAB10	26143.2
HMGB2	0		HMGB2	0		HMGB2	16598.8		CORO1C	25930.5
MST1	3.47209e+06		MST1	3.51924e+06		MST1	1.61818e+06		IGLV3-27	25926
STOM	42948.8		STOM	73066.7		STOM	56443.2		MNDA	25650.5
PON1	301941		PON1	263551		PON1	251439		TAGLN2	25443.5
YWHAQ	0		YWHAQ	1074.96		YWHAQ	14636.7		LEAP2	25412
CFP	1.64e+06		CFP	2.16688e+06		CFP	1.95192e+06		CST3	25242
GRN	6790.75		GRN	0		GRN	31531.7		PRTN3	24928.5
PCSK6	12748.6		PCSK6	17430		PCSK6	25396.7		ST6GAL1	24512.8
CCN2	17579.5		CCN2	32635.9		CCN2	36009		PRNP	24256.7
TKT	12706.5		TKT	10337.8		TKT	1296.64		A1BG	24060.2
SERPINA4	6378233		SERPINA4	5.53369e+06		SERPINA4	2.06339e+06		ADAMDEC1	24005
PRDX6	4534.5		PRDX6	3842.92		PRDX6	6698.39		TCN2	23988.2
BLVRB	48124.1		BLVRB	48031.6		BLVRB	31855.3		MAPRE2	23963.3
PRDX5	0		PRDX5	0		PRDX5	15424.3		ACTR3	23782.2
PDIA3	31189.5		PDIA3	22210		PDIA3	66578.1		ACTR2	23756.6
GSTT1	908753		GSTT1	930899		GSTT1	1.30534e+06		IGHV3-15	23588.8
CORO1A	15870.1		CORO1A	36326.3		CORO1A	32721.8		VCL	23360.4
S100A7	3346.28		S100A7	0		S100A7	0		FBLN7	22819.1
STIP1	0		STIP1	1962.12		STIP1	14605.8		PDGFC	21891.8
S100A11	0		S100A11	0		S100A11	37679		TIMP1	21570.6
PRDX2	50056.2		PRDX2	44121.4		PRDX2	0		CHAD	21483.7
MAN1A1	12242.1		MAN1A1	11577		MAN1A1	8482.22		FGG	21207.9
TTK	387032		TTK	254446		TTK	391665		SLC39A10	21182.6
RNASE4	37131		RNASE4	62856.7		RNASE4	81217.6		SAA1	21049.4
THBS4	30477.2		THBS4	41586.6		THBS4	25823		WARS	20918.8
KRT9	1.11114e+06		KRT9	334890		KRT9	266602		APRT	20895.4
SAA4	1.48551e+06		SAA4	1.7015e+06		SAA4	2.07286e+06		ITGA6	20877.8
FBN1	9255.3		FBN1	15415		FBN1	22917.9		HSP90B1	20747.5
MYH9	24030		MYH9	28029.3		MYH9	40797.5		ARPC1B	20480
TIMP3	0		TIMP3	5836.15		TIMP3	27589.8		ITM2B	20457.5
IGFALS	8.06296e+06		IGFALS	8.16327e+06		IGFALS	4.67247e+06		ST3GAL6	20339.3
KRT2	1.39551e+06		KRT2	637040		KRT2	409361		GSTP1	20054.6
CHI3L1	53298.6		CHI3L1	56785.5		CHI3L1	80691.6		ITGAM	20029.2
SERPINF1	11092474		SERPINF1	13877384		SERPINF1	20348046		LCN2	19818.8
CFHR2	521496		CFHR2	586289		CFHR2	1.0247e+06		CD36	19785
TAGLN2	29628.7		TAGLN2	33910.4		TAGLN2	31647.7		HMGB2	19682.9
COL18A1	163513		COL18A1	297483		COL18A1	372119		UXS1	19567.9
GP5	466130		GP5	374366		GP5	213768		CLSTN1	19479.1
MDH2	0		MDH2	0		MDH2	5233.03		ITGB1	19236.9
MNDA	0		MNDA	0		MNDA	0		CTSW	19115.5
PTGDS	0		PTGDS	0		PTGDS	746.77		GPX3	18966.6
SYK	0		SYK	0		SYK	0		CAVIN2	18391.6
AFM	7007.79		AFM	0		AFM	5034.83		SERPINA11	18330.8
RPS10	0		RPS10	988.434		RPS10	679.672		HSPA5	17885.3
CAPZB	0		CAPZB	0		CAPZB	0		FYB1	17711.8
LIMS1	14208.2		LIMS1	25264.3		LIMS1	26752.4		EIF4G3	17632.8
CXCL12	23403.2		CXCL12	29681.8		CXCL12	42295.4		CAPNS1	17480.4
IDH2	0		IDH2	4379.07		IDH2	2378.06		DIAPH1	17219.7
MASP1	107532		MASP1	113176		MASP1	149085		P4HB	17057.4
CCT3	0		CCT3	0		CCT3	8190.82		GNB1	17032
COMP	26312		COMP	7535.38		COMP	6876.52		HYOU1	17007.8
VEGFC	4131.25		VEGFC	8122.77		VEGFC	19297.2		MPP1	16919.1
SELENOP	1872034		SELENOP	2.41101e+06		SELENOP	3.32096e+06		EHD3	16885.3
CAMP	107554		CAMP	200645		CAMP	364361		INHBC	16851.3
MMP14	0		MMP14	14730.3		MMP14	0		S100A12	16737.8
ST13	0		ST13	12730		ST13	46183		RHOA	16287.5
VASP	28866.6		VASP	30474.1		VASP	32236		IGHV3-38	15961.7
CCT4	0		CCT4	256.064		CCT4	203.979		TPP1	15831.3
INSL3	0		INSL3	25445.8		INSL3	47072.3		IGHV5-51	15716.3
LUM	5714.8		LUM	903.962		LUM	8351.58		TNXB	15635.7
ARHGDIB	0		ARHGDIB	0		ARHGDIB	3322.78		RASGRP2	15223.8
CTSC	0		CTSC	0		CTSC	0		PEBP4	15113.6
IST1	0		IST1	0		IST1	2128.43		RELN	15106.2
USP14	0		USP14	6827.31		USP14	610.03		KRT5	14901.6
NAPA	0		NAPA	0		NAPA	0		EMILIN1	14602.4
APOC4	975978		APOC4	1.19356e+06		APOC4	1.51132e+06		SSC5D	13982.7
PLTP	157682		PLTP	129996		PLTP	165324		PRDX2	13958
VCP	0		VCP	5868.37		VCP	4228.33		VIT	13887.6
INHBC	37134.9		INHBC	11704.1		INHBC	26616.3		APMAP	13859.8
NAP1L1	0		NAP1L1	0		NAP1L1	1728.56		BLVRB	13748.7
CCL18	0		CCL18	6330.35		CCL18	9281.87		FGL2	13729.2
CTSW	0		CTSW	6482.63		CTSW	17907.3		NAPA	13540.7
INHBE	0		INHBE	1744.32		INHBE	0		ATP5F1B	13500.5
ANTXR2	14720.9		ANTXR2	28373.4		ANTXR2	37991.9		ITIH2	13248.2
RAB15	33823.9		RAB15	42226		RAB15	61360.6		PLAT	13143.2
DEFA3	2208848		DEFA3	3.28521e+06		DEFA3	3.91289e+06		EIF5A	13069.6
ARPC4	37220.2		ARPC4	34084.4		ARPC4	75494.5		RNASE6	12978.8
TPI1	0		TPI1	0		TPI1	0		PECAM1	12832.6
MYL6	6860.99		MYL6	6239.75		MYL6	14052.9		IGKV3D-15	12670.5
ACTB	561742		ACTB	732549		ACTB	637214		CPXM1	12642.7
CDC42	0		CDC42	5584		CDC42	2284.65		ANGPTL3	12466
KRTDAP	0		KRTDAP	6723.9		KRTDAP	19373.6		INHBE	12301.5
RAB10	0		RAB10	14187.7		RAB10	22617.5		ARPC2	11838.3
ACTR3	15397.1		ACTR3	17865.6		ACTR3	25131.5		OLA1	11829
ACTR2	0		ACTR2	15668.2		ACTR2	4602.83		DOK3	11712.9
RAP1B	36562		RAP1B	67163.1		RAP1B	69250.3		CILP	11446.8
RAP2B	3149.98		RAP2B	0		RAP2B	0		PDCD10	11414.8
RHOA	0		RHOA	6281.83		RHOA	8704.53		SPTB	11339.7
HSPE1	0		HSPE1	0		HSPE1	2598.99		RASA3	11295.6
LYZ	320082		LYZ	482583		LYZ	726476		CYFIP1	11099.6
B2M	0		B2M	0		B2M	6948.78		MDH2	11079.7
TGFB2	0		TGFB2	1502.35		TGFB2	4139.8		TUBA8	10975
SNRPE	0		SNRPE	0		SNRPE	0		COL1A1	10920.9
TMSB4X	0		TMSB4X	11938.5		TMSB4X	21941.7		OLFML1	10826.3
H4C1	207896		H4C1	253507		H4C1	458492		NOTUM	10814.6
RAN	7863.37		RAN	8236.85		RAN	22486.1		ZG16	10780.1
RAP1A	0		RAP1A	13926		RAP1A	0		EHD1	10755.2
GNB1	0		GNB1	0		GNB1	0		WDR1	10661.7
PPIA	12903.2		PPIA	21992.1		PPIA	16509		SVEP1	10657.8
YWHAZ	18594.4		YWHAZ	22226.5		YWHAZ	23761.1		SRC	10620.8
EIF5A	0		EIF5A	11128.3		EIF5A	12341.8		S100A9	10519
ACTG1	0		ACTG1	146499		ACTG1	124484		HSPA8	10456.2
TPM4	0		TPM4	22082.6		TPM4	16858.2		ENO3	10454.7
TUBA4A	136915		TUBA4A	53349.8		TUBA4A	35265.8		IGKV1-17	10404.5
H3C1	44129.7		H3C1	73389.7		H3C1	108147		BPIFB1	10292.8
HBB	204862		HBB	201212		HBB	240547		NRP1	10069.3
HBG1	0		HBG1	0		HBG1	0		SLC25A5	9711.13
HBA1	62333.7		HBA1	72339.2		HBA1	84458		COL6A1	9646.36
GSTO1	0		GSTO1	0		GSTO1	11909.3		RBP4	9593.49
RELN	0		RELN	6135.67		RELN	7164.46		CCT7	9408.08
GPLD1	16379.4		GPLD1	30790.2		GPLD1	40465.7		LGALS3BP	9327.2
LCN2	123078		LCN2	179777		LCN2	99017.2		CSRP1	9285.78
S100A12	0		S100A12	0		S100A12	12990.2		PRDX6	9282.6
HAMP	0		HAMP	15095.6		HAMP	11199.1		G6PD	9253.22
HSPG2	36248		HSPG2	38531.2		HSPG2	16704.6		CCT3	9166.21
ARHGAP4	0		ARHGAP4	0		ARHGAP4	0		ARHGAP18	9157.05
MPP1	0		MPP1	0		MPP1	0		ENO1	9150.66
CLTC	0		CLTC	3625.82		CLTC	0		ANK1	8937.14
CAP1	21994.5		CAP1	24942.3		CAP1	29097.5		IGHV1-3	8929.75
PFKP	0		PFKP	0		PFKP	3377.48		UNC13D	8922.78
DSG1	0		DSG1	0		DSG1	0		SPTA1	8810.23
CFHR3	18718324		CFHR3	24400462		CFHR3	20848022		OAF	8477.26
CFHR1	12291967		CFHR1	18079300		CFHR1	21762240		CTSC	8366.27
HGFAC	71021.9		HGFAC	283623		HGFAC	1.48647e+06		LCAT	8221.43
ITIH3	29894.1		ITIH3	34345.2		ITIH3	26326.7		IGHV1-69	8144.17
REG3A	0		REG3A	2386.7		REG3A	2775.55		IGLV3-10	8107.75
LGALS3BP	0		LGALS3BP	14989.1		LGALS3BP	9062.12		IGHV3-13	8079.4
DMTN	0		DMTN	0		DMTN	13905.1		SERPINA7	8057.89
CD47	0		CD47	0		CD47	0		C1QTNF3	7938.55
EFEMP1	223283		EFEMP1	120697		EFEMP1	61129.6		MFAP5	7919.43
FSTL1	0		FSTL1	0		FSTL1	20940.2		IGKV1-16	7686.22
ILF2	0		ILF2	0		ILF2	5975.25		MMP3	7540.91
PTPRJ	0		PTPRJ	0		PTPRJ	13018.7		ST13	7469.13
PTP4A2	339.675		PTP4A2	0		PTP4A2	699.994		IST1	7459.52
PLA2G7	0		PLA2G7	0		PLA2G7	4497.14		MAN1A1	7454.19
SPP2	17094.1		SPP2	37552.3		SPP2	31667.5		PXDN	7348.83
MMRN1	56366.6		MMRN1	78323.9		MMRN1	115790		ABI3BP	7318.93
MFAP5	1552.09		MFAP5	1702.62		MFAP5	2475.51		TGFB2	7274.88
ILK	24868.8		ILK	31223.6		ILK	26034.1		IDH2	7265.93
FHL1	0		FHL1	4205.09		FHL1	8891.72		GPLD1	7228.23
APOF	65727.5		APOF	65363.1		APOF	42306.3		SNRPE	7168.75
ENPP2	0		ENPP2	0		ENPP2	0		INHBB	7047.2
FGL2	0		FGL2	0		FGL2	5768.55		IGHV3-73	7043.46
HABP2	64385.7		HABP2	101068		HABP2	187368		TNC	7025.54
DSC3	9370.92		DSC3	23309.9		DSC3	51527.3		IGLV1-44	6901.69
ITIH4	9120711		ITIH4	10859331		ITIH4	16062370		IGLV9-49	6890.04
RASA3	0		RASA3	3750.96		RASA3	5496.39		PROC	6748.99
LTBP1	141998		LTBP1	205101		LTBP1	325792		ICAM1	6649.61
KPNB1	0		KPNB1	1888.16		KPNB1	1240.78		MAPRE1	6495.61
SEPTIN2	0		SEPTIN2	0		SEPTIN2	0		TPI1	6483.52
POSTN	22039.3		POSTN	9869.92		POSTN	13383.2		ABRACL	6482.39
PCOLCE	305675		PCOLCE	398861		PCOLCE	627210		IGHV6-1	6264.55
PON3	421390		PON3	338071		PON3	343203		MAN1A2	6202.85
RAB35	35651.4		RAB35	38273.7		RAB35	57928.2		IGHV2-5	6127.93
PCBP2	0		PCBP2	0		PCBP2	30783.7		PCSK9	6119.9
ANGPT1	12244.5		ANGPT1	26861.4		ANGPT1	36767.1		BMP1	6002.27
RSU1	40852.3		RSU1	51378.3		RSU1	60255.8		PLA2G7	5929.64
FCN2	69506.7		FCN2	107094		FCN2	177146		FCGBP	5882.42
MAPRE2	6012.34		MAPRE2	21874.5		MAPRE2	20993		AZGP1	5865.66
TGFBI	255536		TGFBI	305707		TGFBI	412392		PRDX5	5760.74
MAPRE1	0		MAPRE1	6681.79		MAPRE1	8049.39		CLTC	5644.16
ZYX	18904.5		ZYX	19646		ZYX	24479.9		B4GALT1	5591.94
IGFBP7	0		IGFBP7	18990.6		IGFBP7	18202.2		F13B	5538.81
EXT1	48624.1		EXT1	101218		EXT1	29245.8		REG3A	5448.91
ECM1	108629		ECM1	104250		ECM1	105159		SFTPB	5238.59
CCL14	46070.6		CCL14	57973.5		CCL14	94573.1		PFKP	5180.33
LGALSL	5911.03		LGALSL	5579.29		LGALSL	1999		COL12A1	5167.73
SVEP1	0		SVEP1	8627.59		SVEP1	14426.7		ADH4	5145.73
PLA1A	0		PLA1A	22889.3		PLA1A	16876.2		HBD	5085.54
FBLN7	0		FBLN7	0		FBLN7	1837.8		BDNF	4945.56
ACTBL2	69623		ACTBL2	1545.71		ACTBL2	64585.2		ALDOA	4941.58
KPRP	8989.71		KPRP	5366.96		KPRP	0		POSTN	4825.94
NOTUM	0		NOTUM	5436.45		NOTUM	0		FUT8	4812.47
APOA5	50905.5		APOA5	64477.7		APOA5	114967		EZR	4458.17
SBSN	1441.92		SBSN	1440.53		SBSN	577.542		RAP2B	4449.14
OLFML1	0		OLFML1	2264.92		OLFML1	4537.14		IGKV1-27	4422.65
PAMR1	0		PAMR1	5810.48		PAMR1	11558.4		BCHE	4413.59
VIT	0		VIT	0		VIT	0		RAB27B	4244.86
NPNT	0		NPNT	0		NPNT	18200.6		PTPRJ	4243.78
ADAMTSL4	168128		ADAMTSL4	213626		ADAMTSL4	203347		SEPTIN2	4239.78
UNC13D	0		UNC13D	170782		UNC13D	39433.1		ATP5F1A	4182.19
TUBA1A	53572.5		TUBA1A	83265.6		TUBA1A	62294.6		MMP14	4113.37
CYFIP1	0		CYFIP1	2893.88		CYFIP1	4875.11		CAPZB	3982.11
DOK3	0		DOK3	4685.54		DOK3	3321.82		PRAP1	3831.77
RASGRP2	86485.6		RASGRP2	8436.42		RASGRP2	9703.94		SERPINE2	3807.23
DCXR	4667.7		DCXR	0		DCXR	625.201		CHID1	3776.58
ABI3BP	17399.9		ABI3BP	21714.9		ABI3BP	23206.5		KPNB1	3711.99
SERPINA11	14435.5		SERPINA11	19451.6		SERPINA11	25690.6		CYB5R3	3561.32
OAF	59914		OAF	47157.4		OAF	0		CDC42	3555.07
FERMT3	28368.3		FERMT3	32347.1		FERMT3	45820.9		ATP2A3	3324.92
HRNR	3267.25		HRNR	836.232		HRNR	1034.61		SYK	3293.74
HIST2H2AB	0		HIST2H2AB	0		HIST2H2AB	0		IGHV3-43D	3282.37
KRT78	1228905		KRT78	3631824		KRT78	357030		GPT2	3264.86
ARHGAP18	0		ARHGAP18	4359.52		ARHGAP18	0		ANGPTL6	3241.92
PCSK9	20225.3		PCSK9	4549.53		PCSK9	8186.82		MBL2	3236.23
UXS1	0		UXS1	0		UXS1	0		PIGR	3203.8
DIPK2A	0		DIPK2A	3576.5		DIPK2A	6472.07		NAP1L1	3150.58
ANGPTL6	0		ANGPTL6	0		ANGPTL6	2196.65		HSPE1	3083.5
GPT2	0		GPT2	0		GPT2	24321.8		F7	3071.76
BPIFB1	0		BPIFB1	13991.3		BPIFB1	0		HPRT1	2960.74
SNED1	11761.4		SNED1	20232.7		SNED1	27344.3		CTSH	2884.26
TSKU	29782.4		TSKU	34754.6		TSKU	18659.2		SBSN	2860.34
PXDN	0		PXDN	13085.6		PXDN	5091.66		GNAI2	2815.41
NRGN	0		NRGN	0		NRGN	220.768		STC2	2814.49
HTRA1	4907.07		HTRA1	26736.6		HTRA1	53192.5		MARCO	2771.1
GGH	0		GGH	0		GGH	0		ANXA1	2722.58
OSTF1	0		OSTF1	2125.26		OSTF1	1689.9		TYMP	2712.53
GLG1	18456		GLG1	11420.3		GLG1	18051.3		IGKV1D-16	2547.59
PRG4	1.89976e+06		PRG4	2.79187e+06		PRG4	4.25522e+06		IGHV3-64	2485.17
ATP2A3	0		ATP2A3	695.393		ATP2A3	2921.31		PAM	2364.12
RNASE6	9010.39		RNASE6	0		RNASE6	0		CD47	2245.76
LEAP2	0		LEAP2	0		LEAP2	10049.4		PGK1	2230.64
MED30	12277954		MED30	112751		MED30	809066		TBXAS1	2201.52
CPB2	1.02937e+06		CPB2	1.00035e+06		CPB2	1.03355e+06		IGHV2-26	2171.98
PRAP1	10997.5		PRAP1	9356.56		PRAP1	11806.2		LGALSL	2089.27
ARAP1	67169.3		ARAP1	31620.2		ARAP1	33339.9		RPS10	2052.58
PGLYRP2	967275		PGLYRP2	866063		PGLYRP2	469931		LUM	1977.03
PEBP4	48561.4		PEBP4	65471.9		PEBP4	49990.4		OSTF1	1959.14
CPXM1	0		CPXM1	1598.16		CPXM1	11012.9		CDHR5	1956.6
COL12A1	0		COL12A1	5764.59		COL12A1	0		HSPG2	1927.32
CCT7	0		CCT7	0		CCT7	0		CCT4	1777.15
ATF6B	0		ATF6B	15105.7		ATF6B	20339.4		ARHGAP4	1752.48
RARRES2	230157		RARRES2	314254		RARRES2	447390		VCP	1709.04
TUBA1C	0		TUBA1C	0		TUBA1C	4069.31		IGLC7	1681.43
PDCD10	0		PDCD10	0		PDCD10	5661.76		AFM	1644.18
MENT	34924.4		MENT	0		MENT	70370.5		NOTCH3	1484.03
COLEC11	0		COLEC11	18518.4		COLEC11	5595.66		LIPG	1358.1
CHID1	0		CHID1	0		CHID1	2022.66		CKM	1298.39
C1QTNF3	13309.3		C1QTNF3	5432.35		C1QTNF3	10048.9		NRGN	1214.41
CFHR5	326100		CFHR5	459864		CFHR5	661130		PTP4A2	1184.97
FUT8	0		FUT8	3028.5		FUT8	13272.7		PRG2	1170.81
FGFBP2	14791		FGFBP2	20143.5		FGFBP2	0		EXT1	991.742
PDGFD	0		PDGFD	16490.2		PDGFD	24616		DCXR	785.496
TUBB1	28122.4		TUBB1	62797.1		TUBB1	70871.2		HRNR	685.478
EHD1	0		EHD1	14658		EHD1	4103.02		ALAD	525.787
ANTXR1	12239.7		ANTXR1	16290.2		ANTXR1	16092.6		KPRP	322.952
TUBA4B	0		TUBA4B	1.22561e+06		TUBA4B	0		IGLV4-69	224.798
CDHR5	0		CDHR5	1921.84		CDHR5	0		IGLV7-46	0
PARVB	12200.1		PARVB	13951.2		PARVB	18314.4		IGLV5-45	0
APMAP	0		APMAP	9113.42		APMAP	8548.56		IGHV1-45	0
VTA1	0		VTA1	13582.9		VTA1	10801.7		IGKV6D-21	0
SPINK5	27396.6		SPINK5	0		SPINK5	46319.1		IGHV3-43	0
CRTAC1	76075.4		CRTAC1	149145		CRTAC1	162671		IGHV3-72	0
PDGFC	0		PDGFC	0		PDGFC	7538.88		IGKV6-21	0
OLFML3	0		OLFML3	20347.1		OLFML3	27061.2		IGHV2-70D	0
OLA1	0		OLA1	0		OLA1	3547.45		WISP2	0
TUBA8	0		TUBA8	0		TUBA8	0		IGLV1-40	0
EHD3	11066.4		EHD3	15704.8		EHD3	13231		IGLV2-23	0
C1RL	420104		C1RL	708706		C1RL	1.2621e+06		IGHV1-46	0
CALML5	80736.2		CALML5	0		CALML5	0		LRG1	0
ABRACL	0		ABRACL	4267.89		ABRACL	4257.31		ORM1	0
MARCO	7860.4		MARCO	5629.98		MARCO	3762.47		SRGN	0
FETUB	269463		FETUB	192158		FETUB	141476		RPS2	0
PCYOX1	31725		PCYOX1	27706.9		PCYOX1	25175.9		CD44	0
SERPINA10	756255		SERPINA10	1.07616e+06		SERPINA10	535332		LGALS3	0
PCOLCE2	0		PCOLCE2	8952.42		PCOLCE2	12244.3		IGHV1-2	0
SLC39A10	6457.66		SLC39A10	8243.19		SLC39A10	15249.2		TKT	0
CORO1C	18969.3		CORO1C	22203.2		CORO1C	15740.3		S100A7	0
NOTCH3	7478.15		NOTCH3	14723.2		NOTCH3	16416.7		S100A11	0
MINPP1	93945.4		MINPP1	84638.4		MINPP1	54385.9		COMP	0
TNN	2.55751e+06		TNN	2114521		TNN	0		ARHGDIB	0
HPSE	71365.4		HPSE	101553		HPSE	163273		USP14	0
ST3GAL6	54841.9		ST3GAL6	30234.5		ST3GAL6	24662.4		RAP1A	0
ITM2B	0		ITM2B	0		ITM2B	4542.88		HBG1	0
TLN1	198589		TLN1	237701		TLN1	246364		DSG1	0
HYOU1	0		HYOU1	0		HYOU1	2145.84		ILF2	0
ANGPTL3	15731.8		ANGPTL3	21132.3		ANGPTL3	13580.3		FHL1	0
LIPG	0		LIPG	0		LIPG	0		ENPP2	0
F11R	0		F11R	0		F11R	33854.1		GGH	0
EMILIN1	0		EMILIN1	3782.97		EMILIN1	0		COLEC11	0
FCGBP	3994.76		FCGBP	9483.12		FCGBP	18272.2		FGFBP2	0
COLEC10	0		COLEC10	0		COLEC10	0		CALML5	0
